# Supplementary material for: Ion-Pairing Chromatography and Amine Derivatization Provide Complementary Approaches for the Targeted LC-MS Analysis of the Polar Metabolome
Source: J Proteome Res. 2022 May 10;21(6):1428–37. doi: 10.1021/acs.jproteome.2c00030 (PMC9171846; doi:10.1021/acs.jproteome.2c00030)
Supplement: Supplementary file 2 — pr2c00030_si_002.xlsx [file pr2c00030_si_002.xlsx]

## Sheet: Data
Table S2. Retention times for metabolites with different chromatographic methods
	AccQ-Tag RPLC	IPC	RPLC
1A1_MSMLS_BETA-NICOTINAMIDE ADENINE DINUCLEOTIDE			2.4
1A11_MSMLS_TRANS-ACONITATE			2.45
1A12_MSMLS_URATE		2.8	1.285
1A2_MSMLS_GLUTAMINE	3.01	0.6	0.6
1A3_MSMLS_HYPOTAURINE	2.8	0.6	0.6
1A4_MSMLS_INOSINE MONOPHOSPHATE		7.3	1.32
1A5_MSMLS_CITRATE		9.7	1.125
1A6_MSMLS_THREONINE	4.05	0.6	0.605
1A7_MSMLS_PURINE		2	1.885
1A8_MSMLS_N-ACETYLNEURAMINATE		2.85	0.655
1B1_MSMLS_CYTIDINE		0.93	1.2
1B10_MSMLS_CYTOSINE		0.6	0.625
1B11_MSMLS_ISOLEUCINE	8.4	1.2	1.89
1B2_MSMLS_SERINE	3.05	0.6	0.605
1B3_MSMLS_CYSTEINE	5.6	0.6	0.585
1B4_MSMLS_CITRULLINE	3.6	0.6	0.62
1B5_MSMLS_TAURINE	2.8	0.6	0.6
1B6_MSMLS_N-ACETYLTRYPTOPHAN		10.8	5.7
1B7_MSMLS_NICOTINATE		7.5	1.175
1B8_MSMLS_INOSINE		2.4	2.625
1B9_MSMLS_GAMMA-AMINOBUTYRATE	4.4		0.62
1C1_MSMLS_GLUTAMATE	3.8	2.7	0.635
1C10_MSMLS_MALONATE			0.875
1C11_MSMLS_GUANIDINOACETATE		0.6	0.625
1C2_MSMLS_ASCORBATE			1.02
1C3_MSMLS_P-HYDROXYPHENYLACETATE		7.92	4.03
1C4_MSMLS_N-ACETYLGLUCOSAMINE			0.725
1C6_MSMLS_SARCOSINE	3.6	0.6	0.595
1C7_MSMLS_CREATININE		0.58	0.66
1C8_MSMLS_QUINATE		2.9	0.7
1C9_MSMLS_DIHYDROOROTATE		3.2	0.8
1D1_MSMLS_GLYCINE	3.32		0.59
1D10_MSMLS_XANTHINE		1.4	1.7
1D11_MSMLS_DIHYDROFOLATE			4.2
1D12_MSMLS_CYSTINE	5.6	0.6	0.58
1D2_MSMLS_METHIONINE	6.7	1	1.1
1D4_MSMLS_2-PHOSPHOGLYCERATE		9.15	0.61
1D5_MSMLS_METHYLTHIOADENOSINE			3.48
1D6_MSMLS_THYMIDINE		2.83	3.03
1D7_MSMLS_CYS-GLY		2.6	0.6
1D8_MSMLS_AMINOISOBUTANOATE	5		0.72
1D9_MSMLS_ETHANOLAMINE PHOSPHATE		1.1	0.585
1E1_MSMLS_L-ALANINE	4.5		0.62
1E10_MSMLS_CARNOSINE	2.6	0.4	0.55
1E11_MSMLS_NICOTINAMIDE			1.44
1E12_MSMLS_SHIKIMATE		2.9	0.7
1E2_MSMLS_DIETHANOLAMINE	3.6		0.61
1E3_MSMLS_URIDINE MONOPHOSPHATE		6	1.025
1E4_MSMLS_PROLINE	5	0.7	0.72
1E5_MSMLS_THYMINE		1.8	2.4
1E7_MSMLS_LACTATE		4.2
1E8_MSMLS_URIDINE		1.53	1.65
1E9_MSMLS_FRUCTOSE BISPHOSPHATE		3.3
1F1_MSMLS_SUCCINATE		7.7	1.54
1F10_MSMLS_GUANOSINE		2.62	2.605
1F11_MSMLS_DIHYDROURACIL			1.14
1F12_MSMLS_MALATE		8.4
1F2_MSMLS_PHENYLALANINE	8.9	2.6	2.975
1F3_MSMLS_URACIL		0.9	1.1
1F4_MSMLS_THIOUREA			0.75
1F5_MSMLS_ASPARTATE	3.58	2.8	0.6
1F6_MSMLS_DEOXYCYTIDINE MONOPHOSPHATE		5.3	1.035
1F7_MSMLS_HYPOXANTHINE		1.26	1.395
1F8_MSMLS_CREATINE		0.6	0.715
1F9_MSMLS_L-DOPA	5.8		1.42
1G1_MSMLS_ISOCITRATE		9.7	0.9
1G10_MSMLS_FOLATE		9.9	2.8
1G11_MSMLS_NICOTINAMIDE MONONUCLEOTIDE		0.66	0.85
1G12_MSMLS_3-METHYL-L-HISTIDINE	2.28	0.4	0.56
1G2_MSMLS_TYROSINE	6.6	1.3	1.865
1G3_MSMLS_GLYCEROL			0.69
1G4_MSMLS_ASPARAGINE	2.6	0.6	0.5825
1G5_MSMLS_VALINE	6.9	0.7	0.86
1G6_MSMLS_GUANINE		1.21	1.49
1G7_MSMLS_HOMOSERINE	3.15	0.6	0.595
1G8_MSMLS_PYRIDOXINE		1.2	1.52
1G9_MSMLS_DEOXYADENOSINE MONOPHOSPHATE		7.6	1.4
2A1_MSMLS_DIAMINOPIMELATE		0.56	0.575
2A10_MSMLS_THEOPHYLLINE		4.8	3.495
2A11_MSMLS_LEUCINE	8.6	1.32	2.095
2A12_MSMLS_TREHALOSE		0.64	0.65
2A2_MSMLS_AMINOADIPATE	4.8	2.62	0.735
2A3_MSMLS_DEOXYCYTIDINE		1.12	1.325
2A4_MSMLS_NORADRENALINE	4.84		2.065
2A5_MSMLS_GLUCOSAMINE 6-PHOSPHATE	0.95	1.1	0.595
2A6_MSMLS_TARTRATE			0.67
2A7_MSMLS_3-DEHYDROSHIKIMATE		3.3	1.03
2A8_MSMLS_CAFFEINE			4.8
2A9_MSMLS_HOMOCYSTEINE	8.02		0.8
2B1_MSMLS_BETAINE			0.68
2B11_MSMLS_N,N-DIMETHYL-ARGININE	3.6		0.79
2B12_MSMLS_GLUCOSAMINE	1.62		0.6
2B2_MSMLS_TRYPTOPHAN	9.4	4	3.485
2B3_MSMLS_3-SULFINOALANINE	2.26	2.88	0.615
2B4_MSMLS_O-SUCCINYL-HOMOSERINE			1.54
2B5_MSMLS_ALLANTOIN		0.63	0.7
2B7_MSMLS_D-GLUCURONOLACTONE			0.73
2B8_MSMLS_(2-AMINOETHYL)PHOSPHONATE	2.26	0.8	0.59
2B9_MSMLS_Selenomethionine	7.45
2C1_MSMLS_PARAXANTHINE		3.5	3.47
2C10_MSMLS_DEOXYGUANOSINE-MONOPHOSPHATE		7.4	2.025
2C12_MSMLS_GLUCURONATE		2.8	0.61
2C2_MSMLS_ADENOSINE 5'-DIPHOSPHATE		9.2	1.1
2C3_MSMLS_2-DEOXY-D-GLUCOSE			0.54
2C4_MSMLS_1-METHYL-L-HISTIDINE	2.28	0.5	0.55
2C5_MSMLS_GALACTITOL		0.6	0.6
2C6_MSMLS_OXOPROLINE		3.3	1.6
2C7_MSMLS_4-PYRIDOXATE		10.1	2.625
2C8_MSMLS_QUINOLINATE		9.3	1.3
2C9_MSMLS_METHYLGUANIDINE			0.67
2D1_MSMLS_1-METHYLADENOSINE		2.8	2.5
2D10_MSMLS_DOPAMINE	6.47	0.45	1.59
2D11_MSMLS_ADENOSINE-MONOPHOSPHATE		7.4	1.215
2D12_MSMLS_LYSINE	5.9	0.6	0.51
2D2_MSMLS_DEOXYURIDINE		1.85	2.565
2D3_MSMLS_GLUCONATE		2.85	0.66
2D4_MSMLS_UROCANATE		2.9	1.1
2D5_MSMLS_KYNURENINE	8.6	2.45	2.91
2D6_MSMLS_PYROGLUTAMATE		3.2	1.505
2D7_MSMLS_4-ACETAMIDOBUTANOATE		4.7	2.59
2E1_MSMLS_CITICOLINE		2.85	0.68
2E10_MSMLS_PICOLINATE			3.49
2E11_MSMLS_ETHANOLAMINE	3.25
2E12_MSMLS_ARGININE	2.64	0.39	0.56
2E2_MSMLS_1,3-DIAMINOPROPANE			0.55
2E3_MSMLS_PHOSPHOSERINE	2.2		0.655
2E4_MSMLS_1-AMINOCYCLOPROPANECARBOXYLATE			0.7
2E5_MSMLS_GLUTARYLCARNITINE		2.85	2.595
2E6_MSMLS_CYSTATHIONINE	5.3	0.57	0.58
2E7_MSMLS_NORVALINE	7.3		1.08
2E8_MSMLS_3-HYDROXYMETHYLGLUTARATE		8.4	2.36
2E9_MSMLS_PHOSPHONOACETATE		8.8
2F1_MSMLS_TRANS-4-HYDROXY-L-PROLINE	3.5	0.6	0.625
2F10_MSMLS_N-METHYLASPARTATE	2.9	2.84	0.625
2F11_MSMLS_GALACTARATE			0.6
2F3_MSMLS_HOMOCYSTINE	7.96	0.7	0.8
2F4_MSMLS_N-METHYLGLUTAMATE		2.85	0.665
2F5_MSMLS_D-ORNITHINE	4.9		0.5
2F6_MSMLS_XANTHOSINE		3.3	2.85
2F8_MSMLS_THYROTROPIN RELEASING HORMONE		0.568	2.585
2F9_MSMLS_CYSTEATE	2.5	2.88	0.61
2G1_MSMLS_NICOTINIC ACID ADENINE DINUCLEOTIDE PHOSPHATE		8.6	1.5
2G10_MSMLS_AGMATINE SULFATE	3.34		0.5
2G2_MSMLS_N-ACETYLASPARAGINE		2.8	0.86
2G3_MSMLS_PIPECOLATE			1.16
2G4_MSMLS_GLUCOSE 6-PHOSPHATE		3.2	0.61
2G5_MSMLS_NADP		9.5	1.53
2G6_MSMLS_6-PHOSPHOGLUCONATE			0.66
2G8_MSMLS_GUANOSINE TRIPHOSPHATE		11.2
2G9_MSMLS_DTDP-D-GLUCOSE		8.7	1.3
2H1_MSMLS_N-ACETYLGLYCINE		3.4	1.05
2H10_MSMLS_URIDINE TRIPHOSPHATE		11.18
2H11_MSMLS_2-KETO-3-DEOXY-D-GLUCONIC ACID		3.2	0.7
2H12_MSMLS_D-SEDOHEPTULOSE			0.67
2H2_MSMLS_N-ACETYLASPARTATE		8.55	1.13
2H3_MSMLS_INOSINE 5'-DIPHOSPHATE		3.3	1.4
2H4_MSMLS_PALMITOYLCARNITINE			11.7
2H5_MSMLS_NORSPERMIDINE	5.8		0.6
2H6_MSMLS_NICOTINAMIDE HYPOXANTHINE DINUCLEOTIDE			2.7
2H7_MSMLS_S-ADENOSYLMETHIONINE			0.6
2H8_MSMLS_ERYTHRITOL		0.6	0.65
2H9_MSMLS_GLUCOSAMINATE	1.3	0.6	0.58
3A10_MSMLS_6-HYDROXYDOPAMINE	5.3
3A11_MSMLS_THIAMINE			0.71
3A12_MSMLS_DGDP			1.6
3A2_MSMLS_DEOXYCARNITINE			0.76
3A3_MSMLS_ADENOSINE 2',3'-CYCLIC PHOSPHATE		7.48	2.105
3A5_MSMLS_GALACTOSE 1-PHOSPHATE		3.2	0.6
3A6_MSMLS_GAMMA,GAMMA-DIMETHYLALLYL PYROPHOSPHATE		7.6
3A7_MSMLS_DEOXYURIDINE TRIPHOSPHATE		10.8
3A8_MSMLS_PHOSPHORYLCHOLINE			0.61
3A9_MSMLS_O-ACETYLCARNITINE			1.34
3B1_MSMLS_5-METHYLCYTOSINE		0.8	0.95
3B10_MSMLS_PHOSPHOENOLPYRUVATE		1.3
3B11_MSMLS_MANNOSE 6-PHOSPHATE		3.4	0.66
3B12_MSMLS_3-PHOSPHOGLYCERATE			0.6
3B2_MSMLS_GLYCERATE		2.9	0.69
3B3_MSMLS_CYTIDINE 2',3'-CYCLIC PHOSPHATE		3.5	0.81
3B4_MSMLS_N,N,N-TRIMETHYLLYSINE	2.5		0.59
3B5_MSMLS_RIBOFLAVIN		7.45	3.975
3B6_MSMLS_URIDINE DIPHOSPHATE GLUCOSE		8.12	0.8
3B7_MSMLS_METHYL GALACTOSIDE			3.8
3B8_MSMLS_PYRIDOXAL-PHOSPHATE			1.37
3C1_MSMLS_L-CARNITINE			0.69
3C10_MSMLS_P-OCTOPAMINE	5.5		0.87
3C11_MSMLS_N-ALPHA-ACETYLLYSINE	5.1	0.65	0.775
3C12_MSMLS_URIDINE DIPHOSPHATEGALACTOSE		8.1	0.95
3C2_MSMLS_O-PHOSPHOETHANOLAMINE	2.8	0.9	0.59
3C3_MSMLS_O-ACETYLSERINE	3.05	0.5	0.65
3C4_MSMLS_CYTIDINE MONOPHOSPHATE		5	0.805
3C5_MSMLS_GUANOSINE DIPHOSPHATE MANNOSE		8.3	1.025
3C6_MSMLS_ADP-GLUCOSE		8.8	0.9
3C7_MSMLS_FRUCTOSE 6-PHOSPHATE		3.26	0.63
3C8_MSMLS_ADENOSINE 3',5'-DIPHOSPHATE		9	1
3C9_MSMLS_3-NITRO-L-TYROSINE	8.7	3.7	3.27
3D10_MSMLS_OROTATE		4.9	0.97
3D11_MSMLS_LAUROYLCARNITINE			10.62
3D12_MSMLS_1-METHYLNICOTINAMIDE			0.69
3D2_MSMLS_PYRIDOXAMINE	4.4		0.68
3D3_MSMLS_5-AMINOLEVULINATE	4.3		0.64
3D4_MSMLS_DEOXYURIDINE-MONOPHOSPHATE		7.2	1.35
3D5_MSMLS_5'-DEOXYADENOSINE		3.3	2.97
3D7_MSMLS_XANTHOSINE-MONOPHOSPHATE		3	1.51
3D8_MSMLS_FAD		11.3	3.95
3D9_MSMLS_DEOXYGUANOSINE		2.74	2.12
3E1_MSMLS_SPERMINE	7.75		0.6
3E10_MSMLS_O-PHOSPHOSERINE	2.2		0.65
3E11_MSMLS_S-ADENOSYLHOMOCYSTEINE	5.1	2.73	2.505
3E12_MSMLS_L-ORNITHINE	4.9		0.535
3E2_MSMLS_N-ACETYLMETHIONINE		8.32	0.7
3E5_MSMLS_AICAR			1.095
3E6_MSMLS_URIDINE DIPHOSPHATE-N-ACETYLGALACTOSAMINE		8	1.15
3E8_MSMLS_CYCLIC GMP		7.57	2.69
3E9_MSMLS_HOMOCYSTEINE THIOLACTONE			0.8
3F1_MSMLS_ADENINE		2.1	1.105
3F10_MSMLS_HISTAMINE			0.5
3F11_MSMLS_INDOXYL SULFATE		10.92	3.8
3F12_MSMLS_ETHYL 3-UREIDOPROPIONATE			0.7
3F2_MSMLS_NORMETANEPHRINE	5.8		1.3
3F3_MSMLS_URIDINE DIPHOSPHATE-N-ACETYLGLUCOSAMINE		8.1	0.8
3F4_MSMLS_GUANOSINE DIPHOSPHATE		9.1
3F5_MSMLS_GLUTATHIONE REDUCED		7.6	1.25
3F6_MSMLS_URIDINE DIPHOSPHATE GLUCURONIC ACID		11.2
3F7_MSMLS_N,N-DIMETHYLARGININE	3.4
3F8_MSMLS_CYTIDINE DIPHOSPHATE		8.7	0.8
3G1_MSMLS_DEOXYRIBOSE			3.5
3G11_MSMLS_D-MANNOSAMINE	1		0.56
3G3_MSMLS_THIAMINE MONOPHOSPHATE			0.7
3G4_MSMLS_URACIL 5-CARBOXYLATE		3.23	1.44
3G5_MSMLS_S-HEXYL-GLUTATHIONE			6.9
3G7_MSMLS_GUANOSINE MONOPHOSPHATE		7.3	1.32
3G8_MSMLS_N-ACETYLALANINE		5	1.99
3G9_MSMLS_4-GUANIDINOBUTANOATE			1.45
4A1_MSMLS_DEOXYADENOSINE		2.81	2.59
4A10_MSMLS_2-AMINOISOBUTYRATE	5.4		0.7
4A11_MSMLS_ANILINE-2-SULFONATE	7.3	8.61	1.88
4A12_MSMLS_S-CARBOXYMETHYLCYSTEINE	4.5	3	0.7
4A2_MSMLS_N-ACETYLPUTRESCINE	4.85		0.92
4A4_MSMLS_N-ACETYLGLUTAMATE		8.62	1.74
4A5_MSMLS_2,4-DIHYDROXYPTERIDINE		1.79	1.9
4A6_MSMLS_6-HYDROXYNICOTINATE		4.9	2.63
4A7_MSMLS_N-ACETYLCYSTEINE		7.4	1.4
4A8_MSMLS_INOSINE-MONOPHOSPHATE		7.3	1.35
4A9_MSMLS_PANTOTHENATE		7.56	3.265
4B10_MSMLS_RAFFINOSE		0.69	0.7
4B2_MSMLS_THIAMINE PYROPHOSPHATE			0.725
4B3_MSMLS_HISTIDINOL	1.4		0.52
4B4_MSMLS_THYMIDINE-MONOPHOSPHATE		7.4	1.85
4B5_MSMLS_UREIDOPROPIONATE		3	1.1
4B6_MSMLS_5-AMINOPENTANOATE	5.5		0.87
4B7_MSMLS_NORLEUCINE	8.8		2.52
4B8_MSMLS_N-FORMYLGLYCINE		3.2	0.7
4B9_MSMLS_ADENOSINE		2.87	2.59
4C1_MSMLS_SACCHARATE		8.6	0.7
4C10_MSMLS_METHIONINE SULFOXIMINE	2.3	0.58	0.585
4C11_MSMLS_CIS-4-HYDROXY-D-PROLINE	3.5	0.58	0.605
4C12_MSMLS_N1-ACETYLSPERMINE	7		0.52
4C2_MSMLS_ADENOSINE TRIPHOSPHATE		11	0.7
4C3_MSMLS_3-METHOXYTYROSINE	7	2.2	2.15
4C4_MSMLS_LACTOSE			0.7
4C6_MSMLS_4-IMIDAZOLEACETATE			0.75
4C7_MSMLS_GALACTURONATE		2.81	0.66
4C8_MSMLS_CYTIDINE TRIPHOSPHATE		11.1
4C9_MSMLS_CYCLIC AMP		8	2.685
4D1_MSMLS_GLUCOSAMINE 6-SULFATE	1.2	0.62	0.595
4D10_MSMLS_5-HYDROXYTRYPTOPHAN	6.4	2.5	2.78
4D11_MSMLS_D-ALANINE	4.6
4D12_MSMLS_THEOBROMINE			3.8
4D3_MSMLS_3-METHYLHISTAMINE	3		0.54
4D4_MSMLS_MALEAMATE		7.9
4D7_MSMLS_N-FORMYL-L-METHIONINE		8.06	3.48
4D8_MSMLS_ACETYLCHOLINE			0.95
4D9_MSMLS_OXALATE		8.2
4E1_MSMLS_GUANIDINOSUCCINATE		2.75	0.665
4E11_MSMLS_5-HYDROXYLYSINE	4.7	0.4	0.51
4E12_MSMLS_CYSTEAMINE	7.9		0.52
4E2_MSMLS_HISTIDINE	1.9	0.42	0.555
4E3_MSMLS_ALLOTHREONINE	3.5	0.59	0.615
4E4_MSMLS_PHOSPHOCREATINE			0.7
4E5_MSMLS_SPERMIDINE	6.8		0.55
4E6_MSMLS_ADENOSINE DIPHOSPHATE RIBOSE		8.9	0.9
4E8_MSMLS_CITRAMALATE			1.62
4E9_MSMLS_ANSERINE	2.7	0.41	0.56
4F1_MSMLS_OPHTHALMATE	4.4	4	1.585
4F11_MSMLS_CDP-ETHANOLAMINE	2.4		0.63
4F3_MSMLS_TRIGONELLINE			0.75
4F4_MSMLS_EPINEPHRINE	5.4		0.85
4F5_MSMLS_3,4-DIHYDROXYPHENYLGLYCOL			1.42
4F6_MSMLS_CADAVERINE	6.6		0.55
4F7_MSMLS_2-HYDROXYBUTYRATE			1.98
4F8_MSMLS_COENZYME A		11
4G1_MSMLS_STACHYOSE		0.69	0.795
4G10_MSMLS_4-HYDROXY-L-PHENYLGLYCINE	5.7		0.7
4G11_MSMLS_N-ACETYLSERINE		3.2	0.9
4G12_MSMLS_URIDINE 5'-DIPHOSPHATE		8.6
4G2_MSMLS_DEOXYCYTIDINE-DIPHOSPHATE		7.3	0.95
4G4_MSMLS_D-RIBOSE 5-PHOSPHATE		3.3	0.62
4G5_MSMLS_HYDROXYKYNURENINE			2
4G6_MSMLS_GALACTOSAMINE	1.35
4G7_MSMLS_DEOXYADENOSINE TRIPHOSPHATE		10.5
4G8_MSMLS_GLYCEROL 3-PHOSPHATE		3.4	0.65
5A1_MSMLS_METHYGLUTARATE		8.79	3.475
5A10_MSMLS_XANTHURENATE		9.65	3.495
5A2_MSMLS_SORBATE		10.2
5A4_MSMLS_GLUCONOLACTONE		2.9	0.645
5A5_MSMLS_4-HYDROXYBENZOATE		7.56	3.975
5A6_MSMLS_TYRAMINE			2.5
5B1_MSMLS_TRIMETHYLAMINE			0.65
5B2_MSMLS_MELATONIN		9.58	6.255
5B3_MSMLS_MALEATE		7.93	1.2
5B9_MSMLS_KYNURENATE		9.8	3.915
5C10_MSMLS_BETA-ALANINE	4.2		0.6
5C11_MSMLS_N-ACETYLPHENYLALANINE		10.67	5.48
5C12_MSMLS_N-ACETYLPROLINE		7.25	2.78
5C2_MSMLS_3,5-DIIODO-L-TYROSINE			3.965
5C3_MSMLS_MANDELATE		8.88
5C4_MSMLS_TRYPTAMINE	6.8		4.49
5C5_MSMLS_4-AMINOBENZOATE	7.5	5.7	3.83
5C6_MSMLS_GLUTARATE		8.28	2.805
5C8_MSMLS_CAFFEATE			3.9
5C9_MSMLS_LUMICHROME			6.2
5D1_MSMLS_L-TRYPTOPHANAMIDE	8.1	1	3.325
5D10_MSMLS_PHENYLETHANOLAMINE	7.6
5D11_MSMLS_THIOPURINE S-METHYLETHER		7.36	4.15
5D12_MSMLS_2-HYDROXY-4-(METHYLTHIO)BUTANOATE		8.1
5D3_MSMLS_N-METHYLTRYPTAMINE	8.1		5.095
5D4_MSMLS_OXALOACETATE		8.2
5D5_MSMLS_2,3-DIHYDROXYBENZOATE		8.9	4
5D7_MSMLS_INDOLE-3-ETHANOL			6.98
5D8_MSMLS_FERULATE		8.95	5
5D9_MSMLS_GLYCOCHOLATE			8.72
5E1_MSMLS_GLYCOCHENODEOXYCHOLATE			10
5E10_MSMLS_10-HYDROXYDECANOATE			7.07
5E2_MSMLS_BENZOATE		9.87
5E3_MSMLS_3-AMINO-5-HYDROXYBENZOATE	6.8	7.1	1.24
5E5_MSMLS_3,4-DIHYDROXYBENZOATE		7.15	2.8
5E8_MSMLS_GUAIACOL			3.49
5E9_MSMLS_2-HYDROXYPHENYLACETATE		8.88
5F1_MSMLS_3,4-DIHYDROXYPHENYLACETATE		7.53	3.425
5F10_MSMLS_INDOLE-3-ACETATE			6.425
5F11_MSMLS_CORTISOL 21-ACETATE			9.74
5F12_MSMLS_INDOLE-3-ACETAMIDE		7.6	4.84
5F2_MSMLS_N6-(DELTA2-ISOPENTENYL)-ADENINE			5.32
5F5_MSMLS_LIPOAMIDE			7.43
5F6_MSMLS_3-HYDROXYANTHRANILATE			3.34
5F9_MSMLS_METHYLMALONATE		7.9	1.8
5G1_MSMLS_HIPPURATE		9.68	4.4
5G10_MSMLS_2-QUINOLINECARBOXYLATE		10.9	4.05
5G11_MSMLS_SEROTONIN	7.1		3.39
5G12_MSMLS_PTERIN		1.83	2.275
5G2_MSMLS_ETHYLMALONATE		8.6	2.75
5G3_MSMLS_3,5-DIIODO-L-THYRONINE			6.615
5G4_MSMLS_FUMARATE		7.7
5G5_MSMLS_BENZALDEHYDE			3.58
5G6_MSMLS_4-HYDROXYBENZALDEHYDE		7.56	3.89
5G7_MSMLS_3-(2-HYDROXYPHENYL)PROPANOATE		11.1	5.38
5G8_MSMLS_3-METHOXYTYRAMINE	8.1		3.45
5H10_MSMLS_BETA-GLYCEROPHOSPHATE		4.9	0.7
5H11_MSMLS_GLUCOSE 1-PHOSPHATE		3.3	0.6
5H12_MSMLS_2,3-DIAMINOPROPIONATE			0.55
5H2_MSMLS_2-AMINOPHENOL	8.3		1.45
5H3_MSMLS_6-CARBOXYHEXANOATE		9.25	3
5H5_MSMLS_DEHYDROASCORBATE		7.8
5H6_MSMLS_3-AMINO-4-HYDROXYBENZOATE	6.95	5.2	1.13
5H7_MSMLS_3,4 DIHYDROXYMANDELATE			1.25
5H9_MSMLS_DIHYDROBIOPTERIN			2.65
6A1_MSMLS_2,5-DIHYDROXYBENZOATE		8.86	3.5
6A10_MSMLS_AZELATE		11.26	5.83
6A11_MSMLS_OXOADIPATE		8.98	1.55
6A12_MSMLS_2-METHYLGLUTARATE		8.86	2.87
6A2_MSMLS_4-QUINOLINECARBOXYLATE		9.46	2.61
6A3_MSMLS_HYDROQUINONE		8.2	3.5
6A4_MSMLS_DETHIOBIOTIN		9.12	4.765
6A5_MSMLS_3-HYDROXYBENZOATE		8.21	4
6A7_MSMLS_N-ACETYLSEROTONIN		5.4	3.895
6A8_MSMLS_ALLYL ISOTHIOCYANATE		8.76
6A9_MSMLS_ITACONATE		8.4	2.5
6B10_MSMLS_SUBERATE		10.17	4.79
6B11_MSMLS_ADIPATE		8.63	2.8
6B3_MSMLS_PORPHOBILINOGEN			2.3
6B5_MSMLS_PYRUVATE		5.4
6B7_MSMLS_2,6-DIHYDROXYPYRIDINE		7.4	1.62
6C1_MSMLS_N-ACETYLLEUCINE		10.16	5.06
6C11_MSMLS_SALSOLINOL		0.49	0.68
6C12_MSMLS_SALICYLAMIDE		7.73	4.5
6C2_MSMLS_2',4'-DIHYDROXYACETOPHENONE		9.7	4.64
6C4_MSMLS_MONOMETHYLGLUTARATE			1.05
6C6_MSMLS_MEVALONATE		5.3	2.61
6C7_MSMLS_3-METHOXY-4-HYDROXYMANDELATE		7.36	2.28
6C8_MSMLS_HOMOVANILLATE		8.15	3.7
6C9_MSMLS_2-METHYLMALEATE		8.52	2.1
6D1_MSMLS_OXOGLUTARATE		8.8
6D10_MSMLS_PYRIDOXAL		1.35	1.055
6D11_MSMLS_SALICYLATE		11.13	5.93
6D12_MSMLS_SEBACATE			6.83
6D4_MSMLS_N,N-DIMETHYL-1,4-PHENYLENEDIAMINE			1.92
6D5_MSMLS_HOMOGENTISATE		8.1	3.15
6D6_MSMLS_INDOLEACETALDEHYDE		9.9	3.3
6D7_MSMLS_4-HYDROXY-3-METHOXYPHENYLGLYCOL		2.8
6D8_MSMLS_3-HYDROXYPHENYLACETATE		8.5
6D9_MSMLS_4-METHYLCATECHOL		8.12	2.5
6E2_MSMLS_3-METHYLADENINE			1.45
6E3_MSMLS_HYDROXYPHENYLLACTATE		7.95	2.85
6E4_MSMLS_BIOTIN		8.24	5.19
6E7_MSMLS_PYRROLE-2-CARBOXYLATE		7.6	3.3
6E8_MSMLS_5-HYDROXYINDOLEACETATE			4.7
6F1_MSMLS_SORBOSE		0.56
6F10_MSMLS_ALLOSE		0.61
6F11_MSMLS_MANNITOL			0.68
6F12_MSMLS_MELIBIOSE		0.69
6F2_MSMLS_XYLITOL		0.58	0.68
6F3_MSMLS_RIBITOL		0.62
6F5_MSMLS_MANNOSE		2.8
6F8_MSMLS_GALACTOSE			0.66
6F9_MSMLS_ALPHA-D-GLUCOSE		2.8
6G1_MSMLS_SORBITOL		0.62
6G2_MSMLS_MALTOSE		0.68
6G4_MSMLS_L-GULONOLACTONE		0.63	0.7
6G5_MSMLS_ARABINOSE		0.61
PUTRESCINE	6.06		0.62
