# Supplementary material for: Ion-Pairing Chromatography and Amine Derivatization Provide Complementary Approaches for the Targeted LC-MS Analysis of the Polar Metabolome
Source: J Proteome Res. 2022 May 10;21(6):1428–37. doi: 10.1021/acs.jproteome.2c00030 (PMC9171846; doi:10.1021/acs.jproteome.2c00030)
Supplement: Supplementary file 3 — pr2c00030_si_003.xlsx [file pr2c00030_si_003.xlsx]

## Sheet: paper DB
Table S3. Retention time and mass spectrometer data for metabolites monitored in this study. NB that some metabolites appear twice, if they appear in both the IPC and RPLC AccQ-Tag final methods.
MSMLS: PRIMARY_NAME	HMDB identifier	Retention time	Parent Ion (Q1)	Collision energy (V) for Daughter ion 1	Daughter1	Collision energy for daughter ion 2	Daughter 2	Collision energy for daughter ion 3	Daughter 3	LC-MS method
URATE	HMDB00289	2.8	167.02	14	124.08	16	69.12			IPC
INOSINE MONOPHOSPHATE	HMDB00175	7.3	347.04	27	135	23	97	21	79	IPC
CITRATE	HMDB00094	9.7	191	12	111					IPC
PURINE	HMDB01366	2	119.04	18	92	21	65			IPC
N-ACETYLNEURAMINATE	HMDB00230	2.85	308.1	13	170	24	98	18	87	IPC
N-ACETYLTRYPTOPHAN	-	10.8	245.09	14	203.17	20	74.06			IPC
INOSINE	HMDB00195	2.4	267.07	22	135	36	108			IPC
GAMMA-AMINOBUTYRATE	HMDB00112		102.1	10	84					IPC
GLUTAMATE	HMDB00148	2.7	146.05	13	128.1	13	102.1			IPC
CREATININE	HMDB00562	0.58	112.05	15	68	14	41.2			IPC
DIHYDROOROTATE	HMDB03349	3.2	157.03	8	113	16	70	12	42.19	IPC
XANTHINE	HMDB00292	1.4	151.03	16	108	21	80	18	42	IPC
THYMIDINE	HMDB00273	2.83	241.08	12	151.1	12	125.1			IPC
SHIKIMATE	HMDB03070	2.9	173.05	9	110	12	93	15	73	IPC
THYMINE	HMDB00262	1.8	125	12	42.1					IPC
LACTATE	HMDB00190	4.2	89	11	43.1					IPC
GUANOSINE	HMDB00133	2.62	282.08	18	150.1	30	133.1	35	108	IPC
MALATE	HMDB31518	8.4	133.01	13	71					IPC
PHENYLALANINE	HMDB00159	2.6	164.07	12	147.1	16	103.1	15	72	IPC
URACIL	HMDB00300	0.9	111.02	16	67.3	12	42.1			IPC
ASPARTATE	HMDB00191	2.8	132.03	12	115.1	12	88.1	15	71	IPC
HYPOXANTHINE	HMDB00157	1.26	135.03	16	92.1	22	65.1			IPC
ISOCITRATE	HMDB00193	9.7	191	12	111					IPC
FOLATE	HMDB00121	9.9	440.1	22	311	31	175			IPC
THEOPHYLLINE	HMDB01889	4.8	179.1	19	164.1	20	122.1	31	66	IPC
AMINOADIPATE	HMDB00510	2.62	160.1	12	142.1	14	116.2	13	98.1	IPC
DEOXYCYTIDINE	HMDB00014	1.12	226	18	135.1	14	93.1			IPC
3-DEHYDROSHIKIMATE	YMDB00390	3.3	171	12	127.1	17	109	17	81	IPC
DEOXYGUANOSINE-MONOPHOSPHATE	HMDB01044	7.4	346.1	26	150.12	34	133	22	79	IPC
GLUCURONATE	HMDB00127	2.8	193.1	12	113.1	14	73.1			IPC
GALACTITOL	HMDB00107	0.6	181.1	12	101	21	71	14	59	IPC
4-PYRIDOXATE	HMDB00017	10.1	182	12	138	13	120	19	108	IPC
QUINOLINATE	HMDB00232	9.3	166	8	122	10	78			IPC
ADENOSINE-MONOPHOSPHATE	HMDB00045	7.4	346.09	27	134	22	97	26	79	IPC
DEOXYURIDINE	HMDB00012	1.85	227.1	10	184.1	20	94.1			IPC
GLUCONATE	HMDB00625	2.85	195	13	129	19	99	17	75	IPC
KYNURENINE	HMDB00684	2.45	207.1					19	143.9	IPC
4-ACETAMIDOBUTANOATE	HMDB03681	4.7	144.1	12	102	12	100			IPC
3-HYDROXYMETHYLGLUTARATE	HMDB00355	8.4	161.1	11	101.1	12	99.2	16	57.2	IPC
N-METHYLASPARTATE	HMDB02393	2.84	146	10	114.9	12	101.9	13	71	IPC
N-METHYLGLUTAMATE	-	2.85	160.1	12	142.1	14	116.2	13	98.1	IPC
XANTHOSINE	HMDB00299	3.3	283.1	19	151	35	107.8			IPC
CYSTEATE	HMDB02757	2.88	168	13	151	20	81			IPC
GLUCOSE 6-PHOSPHATE	HMDB01401	3.2	259.1	12	241.1	22	79			IPC
NADP	HMDB00217	9.5	742.1	18	620.1	27	408			IPC
GUANOSINE TRIPHOSPHATE	HMDB01273	11.2	522.02	20	424.09	32	158.95	54	79.06	IPC
DTDP-D-GLUCOSE	HMDB01328	8.7	563.07	22	321.2	32	195	40	79	IPC
URIDINE TRIPHOSPHATE	HMDB00285	11.18	483	28	158.96	60	79.06			IPC
N-ACETYLASPARTATE	HMDB00812	8.55	174.04	12	130	11	114	16	88	IPC
5-METHYLCYTOSINE	HMDB02894	0.8	124.05	12	81.139	12	42.139			IPC
GLYCERATE	HMDB00139	2.9	105.02	10	75	15	57			IPC
RIBOFLAVIN	HMDB00244	7.45	375.13	15	255.1	21	212.1			IPC
URIDINE DIPHOSPHATE GLUCOSE	HMDB00286	8.12	565.05	24	323	40	97	50	79	IPC
CYTIDINE MONOPHOSPHATE	HMDB00095	5	322.04	16	211.1	30	79			IPC
GUANOSINE DIPHOSPHATE MANNOSE	HMDB01163	8.3	604.07	50	159	50	79			IPC
ADP-GLUCOSE	HMDB06557	8.8	588.08	25	346	35	79			IPC
FRUCTOSE 6-PHOSPHATE	HMDB00124	3.26	259.1	12	241.1	22	79			IPC
OROTATE	HMDB00226	4.9	155.1	11	111.2	20	67			IPC
DEOXYURIDINE-MONOPHOSPHATE	YMDB00221	7.2	307.14	17	195.1	22	111.11	26	79	IPC
5'-DEOXYADENOSINE	HMDB01983	3.3	250.18	20	134.08	36	107.1			IPC
FAD	HMDB01248	11.3	784.15	21	437	35	97			IPC
DEOXYGUANOSINE	HMDB00085	2.74	266.09	20	150.1	30	133.1	44	66	IPC
S-ADENOSYLHOMOCYSTEINE	HMDB00939	2.73	383.11	15	248.1	24	134.1			IPC
N-ACETYLMETHIONINE	HMDB11745	8.32	190.1	12	148.1	10	142.2	14	47.14	IPC
CYCLIC GMP	HMDB01314	7.57	344.04	22	150.1	36	133.1	28	79	IPC
INDOXYL SULFATE	HMDB00682	10.92	212	19	132	21	80			IPC
URIDINE DIPHOSPHATE-N-ACETYLGLUCOSAMINE	HMDB00290	8.1	606.07	28	385	35	273			IPC
GUANOSINE DIPHOSPHATE	HMDB01201	9.1	442.1	24	159	24	150.1			IPC
URIDINE DIPHOSPHATE GLUCURONIC ACID	HMDB00935	11.2	579.07	20	403.055	50	158.95			IPC
URACIL 5-CARBOXYLATE	-	3.23	155.01	15	68.1	17	42.1			IPC
GUANOSINE MONOPHOSPHATE	HMDB01397	7.3	362.1	18	211	22	79			IPC
N-ACETYLALANINE	HMDB00766	5	130.1	16	119	10	88.11			IPC
DEOXYADENOSINE	HMDB00101	2.81	250.2	20	160.1	18	134.1			IPC
ANILINE-2-SULFONATE	-	8.61	172.01	20	108	18	80			IPC
S-CARBOXYMETHYLCYSTEINE	HMDB29415	3	178.02	10	90.9	21	47.1			IPC
N-ACETYLGLUTAMATE	HMDB01138	8.62	188.1	10	170.2	12	128.1	16	102	IPC
2,4-DIHYDROXYPTERIDINE	-	1.79	163.03	15	120	18	42			IPC
6-HYDROXYNICOTINATE	HMDB02658	4.9	138.2	13	94.2	20	42.2			IPC
PANTOTHENATE	HMDB00210	7.56	218.1	16	146.1	14	88.1			IPC
RAFFINOSE	HMDB03213	0.69	503.16	21	179	31	89			IPC
THYMIDINE-MONOPHOSPHATE	HMDB01227	7.4	321.05	16	195	27	97	27	79	IPC
ADENOSINE	HMDB00050	2.87	266.2	24	134.1	30	107.1			IPC
SACCHARATE	HMDB29881	8.6	209.03	18	85.11	22	71			IPC
CIS-4-HYDROXY-D-PROLINE	HMDB60460	0.58	130.1	13	112	10	84	13	68	IPC
ADENOSINE TRIPHOSPHATE	HMDB00538	11	506.1	20	408.2	30	159			IPC
3-METHOXYTYROSINE	HMDB01434	2.2	210.08	14	193	23	135	17	134.1	IPC
GLUCOSAMINE 6-SULFATE	HMDB00592	0.62	258.03	17	198.9	25	139	26	97	IPC
5-HYDROXYTRYPTOPHAN	HMDB00472	2.5	219.18	18	144.1	20	132	18	74.06	IPC
MALEAMATE	-	7.9	115	9	71					IPC
N-FORMYL-L-METHIONINE	HMDB01015	8.06	176.04	11	128	15	98	15	84	IPC
GUANIDINOSUCCINATE	HMDB03157	2.75	174.1	10	132	15	88			IPC
ADENOSINE DIPHOSPHATE RIBOSE	HMDB01178	8.9	558.17	24	346.16	38	79	24	346.16	IPC
ANSERINE	HMDB00194	0.41	239	16	168	22	58			IPC
OPHTHALMATE	HMDB05765	4	288.12	12	270	16	196			IPC
CDP-ETHANOLAMINE	HMDB01564		445.16	20	202.06	35	79			IPC
STACHYOSE	HMDB03553	0.69	665.21	33	838	35	89			IPC
N-ACETYLSERINE	HMDB02931	3.2	146.1	9	116	15	74			IPC
D-RIBOSE 5-PHOSPHATE	HMDB01548	3.3	229.01	11	97	27	79			IPC
GLYCEROL 3-PHOSPHATE	HMDB00126	3.4	171.01	18	97.08	15	79			IPC
XANTHURENATE	HMDB00881	9.65	204	16	160.09	36	131.15			IPC
MELATONIN	HMDB01389	9.58	231.1	10	231.1	15	216.1			IPC
KYNURENATE	HMDB00715	9.8	188.1	14	144.1	26	102			IPC
N-ACETYLPHENYLALANINE	HMDB00512	10.67	206.1	12	164	17	146.9			IPC
GLUTARATE	HMDB00661	8.28	131	11	113.1	12	87.1	13	69.1	IPC
THIOPURINE S-METHYLETHER	HMDB60412	7.36	165.02	20	149.9	26	117			IPC
2,3-DIHYDROXYBENZOATE	HMDB00397	8.9	153.02	19	109.12	24	91.1	20	81.1	IPC
FERULATE	HMDB00954	8.95	193.1	12	178.1	17	134.1			IPC
3,4-DIHYDROXYBENZOATE	HMDB01856	7.15	153.1	14	109.1	19	81.2			IPC
INDOLE-3-ACETAMIDE	HMDB29739	7.6	173.07	16	130.1	19	128.1	19	42	IPC
HIPPURATE	HMDB00714	9.68	178	12	134.1	16	77.1			IPC
4-HYDROXYBENZALDEHYDE	HMDB11718	7.56	121.03	17	120	21	41			IPC
3-(2-HYDROXYPHENYL)PROPANOATE	HMDB33752	11.1	165.1	12	121.1	22	106.1			IPC
GLUCOSE 1-PHOSPHATE	HMDB01586	3.3	259.1	12	241.1	22	79			IPC
6-CARBOXYHEXANOATE	HMDB00857	9.25	159.1	13	115.1	13	97.1	17	95	IPC
OXOADIPATE	HMDB00225	8.98	159.03	9	115	14	59			IPC
4-QUINOLINECARBOXYLATE	-	9.46	172.04	12	128					IPC
DETHIOBIOTIN	HMDB03581	9.12	213.12	15	170	18	41.9			IPC
3-HYDROXYBENZOATE	HMDB02466	8.21	137.02	12	93					IPC
N-ACETYLSEROTONIN	HMDB01238	5.4	217.1	17	158.1					IPC
ITACONATE	HMDB02092	8.4	129.02	9	85.1	9	85.1	12	41.1	IPC
SUBERATE	HMDB00893	10.17	173.1	13	111	19	83	19	57	IPC
ADIPATE	HMDB00448	8.63	145.1	12	101.1	12	83.1	18	81.1	IPC
2,6-DIHYDROXYPYRIDINE	-	7.4	110.13	12	66.07					IPC
N-ACETYLLEUCINE	HMDB11756	10.16	172.1	12	130	13	128.1	17	58	IPC
SALICYLAMIDE	HMDB15687	7.73	136.14	14	118.1	18	93.12			IPC
3-METHOXY-4-HYDROXYMANDELATE	HMDB00291	7.36	197.05	13	138	22	137			IPC
HOMOVANILLATE	HMDB00118	8.15	181.1	10	137	14	122			IPC
2-METHYLMALEATE	HMDB00634	8.52	129.02	9	85.1	9	85.1	12	41.1	IPC
PYRIDOXAL	HMDB01545	1.35	166.1	13	138.1	15	136	19	108	IPC
4-METHYLCATECHOL	HMDB00873	8.12	123.05	15	122	15	108			IPC
HYDROXYPHENYLLACTATE	HMDB00755	7.95	181.1	12	162.9	15	134.9	15	73	IPC
BIOTIN	HMDB00030	8.24	243.1	16	200	17	166.1			IPC
URIDINE DIPHOSPHATEGALACTOSE	HMDB00302	8.1	565.05	24	323	40	97	50	79	IPC
CYTIDINE DIPHOSPHATE	HMDB01546	8.7	402	30	158.95	13	110			IPC
3-NITRO-L-TYROSINE	-	3.7	225.05	11	181	13	163	21	148	IPC
AZELATE	HMDB00784	11.26	187.2	12	169.1	14	125.2	18	97.1	IPC
(2-AMINOETHYL)PHOSPHONATE	HMDB11747	3	296.052	26	171.1					RPLC AccQ-Tag
1-METHYL-L-HISTIDINE	HMDB00001	3.1	340.05	30	171.1					RPLC AccQ-Tag
2,3-DIAMINOPROPIONATE	HMDB02006	6.8	223.05	21	171.1					RPLC AccQ-Tag
2-AMINOISOBUTYRATE	HMDB01906	6.9	274.052	24	171.1					RPLC AccQ-Tag
2-AMINOPHENOL	-	10.7	280.05	24	171.1					RPLC AccQ-Tag
3-AMINO-4-HYDROXYBENZOATE	-	9.1	324.05	30	171.1					RPLC AccQ-Tag
3-AMINO-5-HYDROXYBENZOATE	-	8.6	324.053	28	171.1					RPLC AccQ-Tag
3-METHOXYTYRAMINE	HMDB00022	10.3	338.09	30	171.1					RPLC AccQ-Tag
3-METHOXYTYROSINE	HMDB01434	9.3	382.08	32	171.1					RPLC AccQ-Tag
3-METHYLHISTAMINE	HMDB01861	3.3	296.051	26	171.1					RPLC AccQ-Tag
3-METHYL-L-HISTIDINE	HMDB00479	2.9	340.05	30	171.1					RPLC AccQ-Tag
3-NITRO-L-TYROSINE	-	11.5	397.06	34	171.1					RPLC AccQ-Tag
3-SULFINOALANINE	HMDB00996	2.9	324.051	28	171.1					RPLC AccQ-Tag
4-AMINOBENZOATE	HMDB01392	10.1	308.051	28	171.1					RPLC AccQ-Tag
4-HYDROXY-L-PHENYLGLYCINE	-	7.2	338.06	30	171.1					RPLC AccQ-Tag
5-AMINOLEVULINATE	HMDB01149	5.3	302.061	28	171.1					RPLC AccQ-Tag
5-AMINOPENTANOATE	HMDB03355	7	288.052	26	171.1					RPLC AccQ-Tag
5-HYDROXYLYSINE	HMDB00450	6.3; 6.6	252.05	22	171.1					RPLC AccQ-Tag
5-HYDROXYTRYPTOPHAN	HMDB00472	8.3	391.08	34	171.1					RPLC AccQ-Tag
6-HYDROXYDOPAMINE	HMDB01537	7	340.071	30	171.1					RPLC AccQ-Tag
N,N-DIMETHYLARGININE	HMDB01539	4.9	373.05	32	171.1					RPLC AccQ-Tag
AGMATINE	HMD01432	5.1	301.12	26	171.1					RPLC AccQ-Tag
L-ALANINE	HMDB00161	5.6	260.053	24	171.1					RPLC AccQ-Tag
ALLANTOIN	HMDB00462	8.9	250.05	22	171.1					RPLC AccQ-Tag
ALLOTHREONINE	HMDB04041	4.4	290.052	26	171.1					RPLC AccQ-Tag
AMINOADIPATE	HMDB00510	6.01	332.07	30	171.1					RPLC AccQ-Tag
AMINOISOBUTANOATE	HMDB03911	6.3	274.051	24	171.1					RPLC AccQ-Tag
Ammonium	HMDB0041827	2.8	188	18	171.1					RPLC AccQ-Tag
ANILINE-2-SULFONATE	-	9.7	344.01	30	171.1					RPLC AccQ-Tag
ANSERINE	HMDB00194	3.5	411.12	34	171.1					RPLC AccQ-Tag
ARGININE	HMDB00517	3.4	345.11	32	171.1					RPLC AccQ-Tag
ASPARAGINE	HMDB00168	3.2	303.051	28	171.1					RPLC AccQ-Tag
ASPARTATE	HMDB00191	4.3	304.05	28	171.1					RPLC AccQ-Tag
BETA-ALANINE	HMDB00056	4.9	260.052	24	171.1					RPLC AccQ-Tag
CADAVERINE	HMDB02322	10.5	222.05	21	171.1					RPLC AccQ-Tag
CARNOSINE	HMDB00033	3.5	397.11	34	171.1					RPLC AccQ-Tag
CDP-ETHANOLAMINE	HMDB01564	7	617	34	171.1					RPLC AccQ-Tag
CIS-4-HYDROXY-D-PROLINE	HMDB60460	4.4	302.06	28	171.1					RPLC AccQ-Tag
CITRULLINE	HMDB00904	4.5	346.1	32	171.1					RPLC AccQ-Tag
C-Mannosyl Tryptophan	HMDB0240296	9.1	537.2	34	171.1					RPLC AccQ-Tag
CYSTATHIONINE	HMDB00099	7.2; 7.5	282	24	171.1					RPLC AccQ-Tag
CYSTEAMINE	HMDB02991	11.4	248.05	22	171.1					RPLC AccQ-Tag
CYSTEATE	HMDB02757	3.1	340	30	171.1					RPLC AccQ-Tag
CYSTEINE	HMDB00574	6.4	292.052	26	171.1					RPLC AccQ-Tag
CYSTINE	HMDB00192	8.1	291.05	26	171.1					RPLC AccQ-Tag
DIAMINOPIMELATE	HMDB01370	7.1	266.05	24	171.1					RPLC AccQ-Tag
DIETHANOLAMINE	HMDB04437	4.5	276.08	24	171.1					RPLC AccQ-Tag
DOPAMINE	HMDB00073	8.4	324.05	28	171.1					RPLC AccQ-Tag
EPINEPHRINE	HMDB00068	6.9	354.091	32	171.1					RPLC AccQ-Tag
ETHANOLAMINE	HMDB00149	3.95	232.05	22.1	171.1					RPLC AccQ-Tag
GAMMA-AMINOBUTYRATE	HMDB00112	5.7	274.11	24	171.1					RPLC AccQ-Tag
GLUCOSAMINATE	-	2.1	366.07	32	171.1					RPLC AccQ-Tag
GLUCOSAMINE 6-PHOSPHATE	HMDB01254	1.2; 1.6	430.04	34	171.1					RPLC AccQ-Tag
GLUCOSAMINE 6-SULFATE	HMDB00592	1.4; 2.0	430.04	34	171.1					RPLC AccQ-Tag
GLUTAMATE	HMDB00148	4.7	318.05	28	171.1					RPLC AccQ-Tag
GLUTAMINE	HMDB00641	3.7	317.05	28	171.1					RPLC AccQ-Tag
GLUTATHIONE REDUCED	HMDB00125	5.5	478.08	34	171.1					RPLC AccQ-Tag
GLYCINE	HMDB00123	4	246.05	22	171.1					RPLC AccQ-Tag
GLUTATHIONE OXIDIZED	HMDB0003337	7.1	477.3	34	171.1					RPLC AccQ-Tag
HISTIDINE	HMDB00177	2.7	326.07	30	171.1					RPLC AccQ-Tag
HISTIDINOL	HMDB03431	2.8	312.09	28	171.1					RPLC AccQ-Tag
HOMOCYSTEINE	HMDB00742	7.7	306.04	28	171.1					RPLC AccQ-Tag
HOMOCYSTINE	HMDB00575	6	305.1	28	171.1					RPLC AccQ-Tag
HOMOSERINE	HMDB00719	3.9	290.051	26	171.1					RPLC AccQ-Tag
HYDROXYKYNURENINE	HMDB00732	9.2	395.1	34	171.1					RPLC AccQ-Tag
HYPOTAURINE	HMDB00965	3.8	280.02	24	171.1					RPLC AccQ-Tag
ISOLEUCINE	HMDB00172	11.2	302.05	28	171.1					RPLC AccQ-Tag
KYNURENINE	HMDB00684	11.4	379.08	32	171.1					RPLC AccQ-Tag
L-DOPA	HMDB00181	7.5	368.07	32	171.1					RPLC AccQ-Tag
LEUCINE	HMDB00687	11.4	302.05	28	171.1					RPLC AccQ-Tag
L-TRYPTOPHANAMIDE	HMDB13318	10.7	374.11	32	171.1					RPLC AccQ-Tag
LYSINE	HMDB00182	8.3	244.05	22	171.1					RPLC AccQ-Tag
METHIONINE	HMDB00696	8.8	320.05	28	171.1					RPLC AccQ-Tag
METHIONINE SULFOXIMINE	HMDB29430	3	351.06	32	171.1					RPLC AccQ-Tag
N,N,N-TRIMETHYLLYSINE	HMDB01325	3.2	359.15	32	171.1					RPLC AccQ-Tag
N-ACETYLPUTRESCINE	HMDB02064	6.3	301.11	26	171.1					RPLC AccQ-Tag
N-ALPHA-ACETYLLYSINE	HMDB00446	6.6	359.12	32	171.1					RPLC AccQ-Tag
N-METHYLASPARTATE	HMDB02393	3.9	318.053	28	171.1					RPLC AccQ-Tag
N-METHYLGLUTAMATE	-	4.5	332.1	30	171.1					RPLC AccQ-Tag
N-METHYLTRYPTAMINE	HMDB04370	12.7	345.1	30	171.1					RPLC AccQ-Tag
NORADRENALINE	HMDB00216	6.2	340.07	30	171.1					RPLC AccQ-Tag
NORLEUCINE	HMDB01645	11.8	302.05	28	171.1					RPLC AccQ-Tag
NORVALINE	HMDB13716	9.4	288.051	26	171.1					RPLC AccQ-Tag
O-ACETYLSERINE	HMDB03011	6.1	318.053	28	171.1					RPLC AccQ-Tag
ETHANOLAMINE PHOSPHATE	HMDB00224	3.3	312	28	171.1					RPLC AccQ-Tag
O-PHOSPHOETHANOLAMINE	HMDB00224	3.3	312	28	171.1					RPLC AccQ-Tag
OPHTHALMATE	HMDB05765	5.7	460.1	34	171.1					RPLC AccQ-Tag
D-ORNITHINE	HMDB03374	7.5	237.05	22	171.1					RPLC AccQ-Tag
L-ORNITHINE	HMDB00214	7.5	237.05	22	171.1					RPLC AccQ-Tag
O-SUCCINYL-HOMOSERINE	YMDB00917	6.9	390.05	34	171.1					RPLC AccQ-Tag
PHENYLALANINE	HMDB00159	12	336.1	30	171.1					RPLC AccQ-Tag
PHENYLETHANOLAMINE	HMDB01065	10	308.051	28	171.1					RPLC AccQ-Tag
L-Phosphoarginine	HMDB0029438	3.1	298.2	26	171.1					RPLC AccQ-Tag
PHOSPHOSERINE	HMDB00272	2.8	356.01	32	171.1					RPLC AccQ-Tag
O-PHOSPHOSERINE	HMDB01721	2.8	356.01	32	171.1					RPLC AccQ-Tag
P-OCTOPAMINE	HMDB04825	7	324.05	28	171.1					RPLC AccQ-Tag
PROLINE	HMDB00162	6.3	286.05	26	171.1					RPLC AccQ-Tag
PUTRESCINE	HMDB0001414	9.1	215	21	171.1					RPLC AccQ-Tag
PYRIDOXAMINE	HMDB01431	5.9	339.09	30	171.1					RPLC AccQ-Tag
S-ADENOSYLHOMOCYSTEINE	HMDB00939	6.6	555.12	34	171.1					RPLC AccQ-Tag
SARCOSINE	HMDB00271	4.5	260.051	24	171.1					RPLC AccQ-Tag
S-CARBOXYMETHYLCYSTEINE	HMDB29415	5.5	350.03	32	171.1					RPLC AccQ-Tag
N,N-DIMETHYL-ARGININE	HMDB01539	4.6	373.05	32	171.1					RPLC AccQ-Tag
Seleno-DL-methionine	HMDB03966	8.8	368.1	32	171.1					RPLC AccQ-Tag
SERINE	HMDB00187	3.7	276.05	24	171.1					RPLC AccQ-Tag
SEROTONIN	HMDB00259	9.3	347.09	32	171.1					RPLC AccQ-Tag
SPERMINE	HMDB01256	9.6	221.6	21	171.1					RPLC AccQ-Tag
TAURINE	HMDB00251	3.6	296.01	26	171.1					RPLC AccQ-Tag
THREONINE	HMDB00167	5	290.053	26	171.1					RPLC AccQ-Tag
TRANS-4-HYDROXY-L-PROLINE	HMDB06055	2.9	302.07	28	171.1					RPLC AccQ-Tag
TRYPTAMINE	HMDB00303	12.7	251.05	22	171.1					RPLC AccQ-Tag
TRYPTOPHAN	HMDB13609	12.5	375.05	32	171.1					RPLC AccQ-Tag
TYRAMINE	HMDB00306	9.7	308.051	28	171.1					RPLC AccQ-Tag
TYROSINE	HMDB00158	8.6	353.07	32	171.1					RPLC AccQ-Tag
VALINE	HMDB00883	9	288.053	26	171.1					RPLC AccQ-Tag
