# Supplementary material for: Ion-Pairing Chromatography and Amine Derivatization Provide Complementary Approaches for the Targeted LC-MS Analysis of the Polar Metabolome
Source: J Proteome Res. 2022 May 10;21(6):1428–37. doi: 10.1021/acs.jproteome.2c00030 (PMC9171846; doi:10.1021/acs.jproteome.2c00030)
Supplement: Supplementary file 4 — pr2c00030_si_004.xlsx [file pr2c00030_si_004.xlsx]

## Sheet: Table S3
Table S4. Metabolite data from LC-MS (AccQ-Tag RPLC).
Sex	Treatment	Ammonium	CREATINE (Test)	NORSPERMIDINE function but D-ORNITHINE peak	TRYPTAMINE	5-HYDROXYLYSINE (Test)	SARCOSINE	13C-ALANINE	AMINOISOBUTANOATE	2-AMINOISOBUTYRATE (Test)	GAMMA-AMINOBUTYRATE	SERINE	DIETHANOLAMINE	HYPOTAURINE	13C-PROLINE	NORVALINE	5-AMINOPENTANOATE	13C-VALINEs	HOMOSERINE	ALLOTHREONINE	13C-THREONINE	CYSTINE	N-ACETYLPUTRESCINE	AGMATINE (Test)	cis-4-HYDROXY-L-PROLINE	trans-4-HYDROXY-L-PROLINE	12C NORLEUCINE	ASPARAGINE	LEUCINE	ISOLEUCINE	13C ASPARTATE	HOMOCYSTEINE (Test)	TYRAMINE	ETHANOLAMINE PHOSPHATE / O-PHOSPHOETHANOLAMINE	13C GLUTAMATE	13C GLUTAMINE	N-METHYLASPARTATE	O-ACETYLSERINE	13C-METHIONINE	3-SULFINOALANINE	HISTIDINE	AMINOADIPATE	13C PHENYLALANINE	4-HYDROXY-L-PHENYLGLYCINE	6-HYDROXYDOPAMINE	NORADRENALINE	CYSTEATE/1-and 3-METHYL-L-HISTIDINE ALL (Test)	CYSTEATE/1-and 3-METHYL-L-HISTIDINE B (Test)	CYSTEATE/1-and 3-METHYL-L-HISTIDINE C (Test)
m	C	1.39568e+07	48684.8	4.12289e+07	1.32401e+07	152808	1.85649e+06	3.77249e+08	16222089	1.71965e+08	1.13631e+08	2.66132e+08	4.86304e+06	5.40586e+08	8.28169e+07	1.16532e+06	1.73344e+07	1.54433e+08	5.25259e+07	5.24534e+06	227980	320992	158762	530257	3.18295e+06	8.93206e+07	1.36001e+06	1.34331e+07	2.25763e+08	1.29916e+08	3.55204e+07	1.251e+07	702579	1.61419e+07	3.50751e+08	2.93531e+07	269005	1.76054e+06	1.2496e+07	534933	3.95762e+07	4.70611e+08	1.30055e+08	395291	334219	190840	521840	19762.5	248790
m	A	2.997e+07	118469	7.83361e+07	1.61359e+07	254395	1.75996e+06	2.42298e+08	1.98904e+07	2.4974e+08	1.39522e+08	2.5187e+08	4.07272e+06	366816731	9.66559e+07	3.60684e+06	1.6712e+07	1.401e+08	3.30257e+07	4.56028e+06	194750	2.8747e+06	308041	617911	3.2208e+06	1.2304e+08	1.28406e+06	4.78932e+06	2.04347e+08	1.01094e+08	4.75587e+07	4.85759e+07	616383	5.37056e+06	394998400	1.37356e+07	180291	1.16069e+06	1.21032e+07	612934	3.49489e+07	5.17997e+08	9.97368e+07	432639	316667	808373	477595	76847.8	322241
f	A	4.06398e+06	33364.1	1.21453e+08	1.97531e+07	328635	1.32455e+06	2.38182e+08	1.81868e+07	1.19621e+08	9.71215e+07	242895592	4816570	3.3362e+08	7.24303e+07	4.19744e+06	1.68604e+07	179191075	4.59654e+07	3.05136e+06	168013	585260	67320.7	268813	2.52635e+06	6.68466e+07	2.28327e+06	4.22847e+07	2.57424e+08	1.40122e+08	6.64668e+07	2.03055e+06	1.00707e+06	2.21686e+08	2.04734e+08	2.00726e+08	364720	1.64163e+06	1.04041e+07	624957	4.59096e+07	4.22164e+08	1.45994e+08	431504	166982	382517	473602	91842.1	252164
f	A	5.26164e+07	48444.3	2.16787e+07	1.36418e+07	403682	1.90315e+06	4.92368e+08	2.60913e+07	1.89544e+08	9.17222e+07	3.01823e+08	1.3703e+07	3.95378e+07	5.89201e+07	1.8369e+06	5.46615e+06	1.1911e+08	5.18032e+07	4.2946e+06	234869	308248	1.03832e+06	1.09056e+06	3.49236e+06	3.98637e+07	1.85693e+06	3.24934e+06	1.41991e+08	8.81584e+07	5.07117e+07	2.73867e+07	903144	4.1367e+07	7.5913e+08	2.34983e+07	702970	1.59029e+06	1.11585e+07	865938	2.90356e+07	1112201449	1.06291e+08	268813	347590	259700	521840	35739.4	368058
m	C	1.78209e+07	58262.5	4.96738e+07	1.49699e+07	294517	2.24326e+06	4.08649e+08	2.47416e+07	1.64248e+08	8.76179e+07	4.38516e+08	5.30339e+06	3.07996e+08	9.70263e+07	1.07703e+06	6.48078e+06	1.45865e+08	4.47835e+07	3.92864e+06	156744	1.03755e+07	151534	598467	2.07168e+06	69934480	1.1657e+06	4.13488e+07	2.528e+08	1.24536e+08	8.52562e+07	4.59626e+06	743665	1.35123e+08	4.38944e+08	9.15407e+07	223483	1.28771e+06	1.20661e+07	626490	3.67338e+07	4.77736e+08	1.25025e+08	405327	298257	224506	488166	83479.6	252309
f	A	3.50708e+07	74354.3	2.17845e+07	1.76656e+07	109247	1.82287e+06	2.65441e+08	1.77146e+07	1.70221e+08	6.51266e+07	2.53477e+08	4816570	4.87815e+07	5.52012e+07	2.19966e+06	4.24119e+06	1.74486e+08	5.03657e+07	4.82894e+06	200963	4.5647e+06	428835	775344	2.92218e+06	2.97567e+07	1.95931e+06	1.47241e+06	2.6199e+08	1.45623e+08	4.57349e+07	3.74972e+07	731018	9.78615e+06	4.48667e+08	6.80309e+06	410354	1.04914e+06	9.31112e+06	1.21798e+06	26211150	3.92604e+08	1.32008e+08	220823	209863	146606	458008	19263.4	326590
m	C	53178098	143687	1.07841e+07	8.91301e+06	191190	1.78778e+06	3.55888e+08	1.87414e+07	1.86756e+08	9.01573e+07	1.91489e+08	6.16731e+06	1.16978e+08	6.02438e+07	1.37897e+06	5.24638e+06	1.24835e+08	6.04217e+07	3.63513e+06	188878	1.25188e+07	643670	1.12053e+06	3.51271e+06	6.61611e+07	1.30624e+06	2.51648e+06	1.87484e+08	9.69043e+07	7.45245e+07	4.25981e+07	313106	4.99063e+06	5.5862e+08	5.5959e+06	254392	2.90989e+06	9.60882e+06	1.32102e+06	2.45873e+07	3.40869e+08	1.22784e+08	313924	209920	74063.5	1.13379e+06	388169	331318
m	A	3.01719e+06	19655	6.3303e+07	1.98889e+07	477919	1.6924e+06	313992672	2.65685e+07	1.63878e+08	1.04763e+08	2.27946e+08	4.03535e+06	3.18173e+08	7.32752e+07	2.75693e+06	1.11154e+07	1.69033e+08	35427515	3.25347e+06	130123	762508	144661	342047	2.25787e+06	130665076	1.69692e+06	5.556e+07	2.68903e+08	1.35321e+08	6.40822e+07	1.78787e+06	986122	1.62949e+08	2.81278e+08	1.88988e+08	517275	1.18052e+06	1.36571e+07	549210	3.94594e+07	512744321	1.35207e+08	647193	278333	304041	586101	73832.2	358183
f	A	2.39249e+07	61977.7	2.62109e+07	1.81773e+07	110848	1.76883e+06	254428274	2.29748e+07	1.47547e+08	9.88211e+07	2.8137e+08	5.1905e+06	3.82376e+07	4.92851e+07	1.28908e+06	5.01261e+06	152876939	5.82392e+07	5.11844e+06	212359	3.51535e+06	229758	676449	3.03788e+06	4.40187e+07	1.47334e+06	2.15221e+06	1.90237e+08	1.20405e+08	4.68532e+07	6.072e+07	1.59124e+06	2.74623e+06	4.24553e+08	5.29032e+06	123273	1.39506e+06	9.49641e+06	1.14602e+06	3.17813e+07	1.89911e+08	112568664	383484	233132	40710.3	767121	48685.7	572379
m	C	5.27885e+07	103942	3.77244e+07	1.0389e+07	32771.7	1.66202e+06	3.68554e+08	2.36245e+07	2.10451e+08	1.14335e+08	221329801	7.11052e+06	2.90083e+08	1.13052e+08	1.38756e+06	9.30737e+06	133730100	4.29531e+07	7.29614e+06	260149	5.03035e+06	424732	834262	6.0748e+06	7.11697e+07	1.39462e+06	2.61662e+06	201764973	1.11436e+08	3.91014e+07	4.11191e+07	869390	2.0283e+06	4.01233e+08	6.7197e+06	698143	1.07695e+06	1.56904e+07	693101	2.78185e+07	4.78945e+08	1.2018e+08	366259	291665	370660	509750	55388.6	367169
m	C	4.33222e+07	89234.5	3.0371e+07	1.08448e+07	140240	1.8835e+06	3.63565e+08	1.25961e+07	1.83892e+08	1.17627e+08	2.87826e+08	5.62986e+06	4.64347e+08	7.03521e+07	1.32203e+06	8.93573e+06	1.12179e+08	6.45059e+07	6.14479e+06	220910	260782	254853	790031	7.23596e+06	8.05965e+07	1.49337e+06	2.69781e+06	1.82027e+08	8.90684e+07	3.93686e+07	2.98652e+07	697814	3.96102e+06	4.5473e+08	1.38128e+07	252002	1.93025e+06	1.16442e+07	437078	2.85726e+07	402641969	1.15531e+08	383684	380191	133120	502578	33437.4	330380
f	C	2.62103e+07	70129.8	6.8595e+07	2.27471e+07	210085	1.49061e+06	254962129	2.56379e+07	2.45518e+08	106054146	2.53454e+08	5.60696e+06	4.41159e+07	1.13371e+08	2.01254e+06	1.69677e+07	1.66893e+08	4.61181e+07	4.87208e+06	170297	1.81151e+06	307011	616176	2.65617e+06	4.33753e+07	1.68303e+06	3.71293e+06	2.23775e+08	1.32735e+08	4.81316e+07	2.288e+07	1.1211e+06	1.11459e+07	3.32595e+08	6.39197e+06	350324	1.05718e+06	1.25963e+07	922483	3.67478e+07	5.72321e+08	1.09071e+08	332980	175573	2.00095e+06	764441	19258.6	591581
f	C	1.45357e+07	91492.5	7.22957e+07	1.9479e+07	325761	1.74563e+06	279261643	2.35896e+07	1.64365e+08	1.1366e+08	2.76396e+08	3.96685e+06	9.86457e+07	8.27433e+07	1.07151e+06	1.4112e+07	1.4953e+08	2.59875e+07	3.17724e+06	151221	1.04594e+06	234225	521906	1.82029e+06	4.61001e+07	1.13768e+06	3.39421e+06	237495919	1.24837e+08	1.12892e+08	3.41736e+07	703607	4.38564e+07	4.36249e+08	8.70203e+06	255294	1.09695e+06	1.39131e+07	651971	2.03203e+07	7.13012e+08	1.29702e+08	252450	230846	1.53253e+06	789590	11323.2	675459
m	C	1.49545e+07	9513.97	2.50985e+07	7.29088e+06	356797	2.06351e+06	439358935	1.2654e+07	1.0083e+08	8.36716e+07	3.10307e+08	6.85211e+06	2.74169e+08	9.45291e+07	1.99206e+06	1.06533e+07	1.58626e+08	4.37095e+07	2.85856e+06	84245.8	627144	241896	340797	4.21054e+06	69934480	1.84956e+06	7.15248e+06	3.03781e+08	1.52113e+08	3.91171e+07	3.2248e+06	1.20869e+06	5.72921e+07	2.02071e+08	2.40842e+08	324006	1.45366e+06	9.53432e+06	394185	3.63192e+07	3.52539e+08	1.55002e+08	538935	279566	133939	420943	82893.9	265483
f	C	1.17293e+07	53083.4	8.23952e+07	3.26217e+07	198876	1.5198e+06	4.60478e+08	3.27824e+07	3.09315e+08	1.25767e+08	3.70648e+08	4.59874e+06	1.33759e+08	1.29665e+08	1.53296e+06	2.03155e+07	1.74193e+08	5.00113e+07	4.39007e+06	198930	777432	188714	600777	2.63113e+06	6.83764e+07	1.44207e+06	8.90649e+06	193954008	1.22914e+08	4.77056e+07	1.24049e+07	1.89627e+06	4.86862e+07	3.66957e+08	2.39373e+07	355462	1.90143e+06	1.71458e+07	1.2591e+06	3.40409e+07	7.61176e+08	1.01063e+08	340652	218098	2.71334e+06	629871	63679.9	438562
m	C	4.73881e+07	101355	4.35598e+07	1.2465e+07	76717.6	2.25915e+06	3.24472e+08	1.49611e+07	2.30136e+08	9.21443e+07	2.11921e+08	3.96051e+06	4.44528e+08	6.2745e+07	1.43584e+06	1.35697e+07	1.31289e+08	5.66267e+07	8.79994e+06	389910	7.80264e+06	449079	627472	6.75109e+06	8.42483e+07	1.21193e+06	2.75322e+06	1.77702e+08	9.16383e+07	3.36162e+07	5.34414e+07	650733	2.98653e+06	4.63682e+08	1.33144e+07	613909	1.50502e+06	9.58164e+06	621570	2.84313e+07	4.3441e+08	1.01464e+08	553707	211467	222108	509025	52644.9	331318
f	A	2.12603e+07	85817.7	2.33895e+07	1.96011e+07	141720	1.72608e+06	3.11925e+08	1.46945e+07	1.5269e+08	7.07688e+07	296512081	4.6231e+06	4.49344e+07	5.0699e+07	2.50201e+06	2.92907e+06	1.06228e+08	7.38008e+07	3.53516e+06	190964	244717	433704	760503	3.80156e+06	4.2966e+07	1.476e+06	7.08836e+07	1.67492e+08	85957623	4.04389e+07	7.2636e+06	659708	7.07639e+07	5.13986e+08	6.01378e+07	411091	872963	1.08582e+07	864371	3.49437e+07	6.97233e+08	9.77254e+07	404150	314053	565329	372991	23169.8	233711
m	A	3.7996e+07	75260.3	1.06647e+08	9.90327e+06	138832	1.7228e+06	4.33445e+08	2.39475e+07	2.40852e+08	1.10067e+08	2.36223e+08	6.15447e+06	4.7826e+08	1.67796e+08	1.1834e+06	1.27621e+07	1.47677e+08	3.72393e+07	4.49233e+06	136887	509284	677529	670460	6.45023e+06	1.41818e+08	1.39307e+06	1.2644e+07	1.88324e+08	1.01585e+08	4.31693e+07	2.02804e+07	464939	1.47712e+07	426137315	2.06642e+07	173219	1.59841e+06	1.41402e+07	491742	2.82155e+07	618250900	1.04665e+08	440357	284971	541870	522550	77386.2	245205
f	A	1.1379e+07	80689.6	5.17274e+07	1.06633e+07	200872	2.0445e+06	4.03464e+08	1.74195e+07	134689527	8.29004e+07	3.81941e+08	5.3737e+06	7.36717e+07	9.68605e+07	1.41177e+06	7.26257e+06	1.9106e+08	3.75199e+07	2.98679e+06	83599.8	494896	100711	584470	1.70153e+06	36712777	1.36044e+06	1.68411e+07	319281036	1.7647e+08	5.82379e+07	2.6864e+06	769777	1.18821e+08	4.63091e+08	1.90321e+08	403250	996495	1.34407e+07	830832	3.32342e+07	712765531	1.43808e+08	307543	247771	686871	416034	15357.9	245717
m	A	2.30723e+07	50666.4	8.26515e+07	1.6567e+07	309895	1.93578e+06	3.20152e+08	3.50936e+07	1.81485e+08	1.22183e+08	2.42735e+08	4.5481e+06	8.79908e+07	1.09676e+08	1.30138e+06	9.24576e+06	1.50477e+08	4.55237e+07	2.90548e+06	125533	1.94332e+06	224129	511240	2.58963e+06	7.97407e+07	1.24639e+06	7.73117e+06	2.32203e+08	1.17995e+08	6.11958e+07	3.79256e+07	793732	1.18073e+07	3.79765e+08	8.55965e+06	281512	1.21395e+06	1.11726e+07	1.05051e+06	3.84608e+07	5.01546e+08	1.20533e+08	464290	182742	301298	709643	54325.2	497194
m	A	5.50387e+07	49677.2	5.19828e+07	1.03359e+07	104295	1.7883e+06	4.16706e+08	2.28315e+07	3.20693e+08	1.11736e+08	265652069	4.25169e+06	5.24639e+08	1.38227e+08	1.2268e+06	1.13221e+07	1.37075e+08	4.08606e+07	8.89935e+06	379467	1.09993e+07	551104	687305	7.79886e+06	1.00494e+08	1.19117e+06	3.58772e+06	158307871	8.94904e+07	4.20493e+07	3.3656e+07	571372	5.91928e+06	394998400	2.20892e+07	663055	1.71717e+06	1.45325e+07	764243	2.79299e+07	5.54351e+08	8.9586e+07	340514	287980	481427	612966	63739.7	351907
f	A	9.58396e+06	52044.1	8.84237e+07	1.80212e+07	348122	1.36958e+06	3.61293e+08	2.80405e+07	1.86326e+08	7.79124e+07	341089053	5.67054e+06	9.8223e+07	7.24176e+07	1.31025e+06	1.2489e+07	1.30222e+08	3.65024e+07	3.74977e+06	133520	548312	161510	512849	1.65202e+06	4.1319e+07	891771	4.57046e+07	2.03326e+08	1.04781e+08	3.78099e+07	4.76409e+06	970901	1.26725e+08	3.59388e+08	5.19444e+07	600001	1.2996e+06	1.54096e+07	1.24749e+06	2.77909e+07	7.95172e+08	9.85092e+07	397138	280051	1.67126e+06	557369	26963.9	386219
m	A	1.99782e+07	123398	6.9817e+07	1.37662e+07	216771	1.55451e+06	2.49012e+08	2.24228e+07	2.05785e+08	1.46359e+08	3.08291e+08	4.05501e+06	3.47205e+08	1.3318e+08	2.91494e+06	1.27978e+07	1.58538e+08	3.19694e+07	3.49639e+06	178966	922331	128392	875786	2.39717e+06	8.98076e+07	1.56122e+06	2.49531e+07	2.52756e+08	1.2731e+08	6.28088e+07	1.80342e+07	975283	3.13539e+07	4.11362e+08	3.21377e+07	345921	825091	1.68876e+07	1.08525e+06	4.64599e+07	4.85454e+08	1.27349e+08	385264	254817	563234	553518	23875.3	315899
f	C	6.66962e+06	22539.2	6.56552e+07	2.29739e+07	300970	1.53233e+06	290445148	1.73243e+07	1.94515e+08	8.6435e+07	3.58803e+08	4.51474e+06	3.34753e+08	8.00557e+07	1.44968e+06	1.84494e+07	1.82192e+08	5.12464e+07	3.93698e+06	188266	942916	91201.8	196809	2.4378e+06	52512473	1.51088e+06	1.44994e+07	2.84605e+08	1.56043e+08	4.42951e+07	6.16765e+06	2.35499e+06	1.0196e+08	2.14335e+08	1.47817e+08	450361	1.46003e+06	1.32179e+07	394568	4.08909e+07	6.91044e+08	1.377e+08	246911	228774	2.77657e+06	457014	89755.5	355789
f	C	3.49797e+07	92301.8	101996568	2.09774e+07	101182	1707775	3.40724e+08	2.75026e+07	2.97709e+08	9.18925e+07	2.66774e+08	2.63446e+06	1.17327e+08	1.23629e+08	1.26554e+06	1.34167e+07	1.65722e+08	4.53002e+07	4.63277e+06	192399	1.74982e+06	283674	562129	3.56182e+06	5.75317e+07	1.49313e+06	2.72944e+06	2.32329e+08	1.24069e+08	4.39969e+07	2.37052e+07	861709	6.35572e+06	4.14444e+08	4.91275e+06	343859	1.30974e+06	1.39657e+07	1.18973e+06	2.35309e+07	7.92437e+08	1.07652e+08	346857	111101	3.97769e+06	533559	299805	133033
f	C	3.22553e+06	14524.1	4.29607e+07	2.6445e+07	330891	1.30174e+06	386818266	2.27511e+07	1.84814e+08	7.32212e+07	3.76331e+08	5.13771e+06	2.46644e+08	8.28295e+07	1.36334e+06	1.60692e+07	1.55598e+08	4.95237e+07	4.67299e+06	209839	754929	24853.5	306615	1.90083e+06	5.36583e+07	1.35906e+06	1.13568e+07	2.10454e+08	1.18809e+08	5.30496e+07	2.2586e+06	2.29393e+06	2.13352e+08	181490573	2.14825e+08	275365	1.87574e+06	1.38706e+07	1.13766e+06	4.30626e+07	5.91879e+08	1.04778e+08	330140	306815	734722	623884	36942.7	387579
f	C	20060930	53280	110009632	24532656	357027	1831828	245506368	22745884	121544504	93105600	201470176	3666275	99049112	56227536	1279254	19667822	195377424	38892700	2621980	99472	9351506	218649	389321	3694590	76080144	1405577	13072904	213350688	107687904	86971384	72239768	639024	68120216	351590880	7132602	515685	1511403	9565791	815704	20386938	562045376	117425248	378862	189770	595152	686705	48837	505287
m	A	1.97849e+07	70065.6	4.14918e+07	1.40646e+07	145953	1.50334e+06	4.51666e+08	2.24616e+07	2.4744e+08	1.14404e+08	3.04482e+08	4.20364e+06	5.04737e+08	1.53408e+08	1.89335e+06	1.73314e+07	147313488	4.00632e+07	3.59477e+06	165908	93097.3	638572	673353	5.44367e+06	1.34936e+08	1.60048e+06	1.67749e+07	1.79478e+08	1.01699e+08	3.51531e+07	1.39292e+07	794799	5.30605e+07	4.01378e+08	1.11766e+08	264356	1.94218e+06	1.56716e+07	447061	4.4898e+07	7.32367e+08	1.01675e+08	433842	301236	2.16726e+06	446404	89983.6	261354
m	C	4.59741e+07	78115	3.50635e+07	7.66295e+06	100123	1.73303e+06	3.76438e+08	1.78451e+07	1.67601e+08	1.0446e+08	2.167e+08	3.89192e+06	4.88692e+08	6.59342e+07	1.66725e+06	2.15332e+07	1.41943e+08	6.06547e+07	7.50143e+06	411601	6.35434e+06	376957	572433	5.22055e+06	5.39415e+07	1.4801e+06	2.62282e+06	2.17757e+08	1.16832e+08	3.74365e+07	5.26364e+07	813221	1.12372e+06	394998400	1.67518e+07	508924	1.56966e+06	9.47563e+06	669273	2.96739e+07	1.52144e+08	1.20618e+08	322847	355531	38489.1	387258	65086.6	199744
m	C	1.80853e+07	49983.6	5.47098e+07	8.93773e+06	197032	1.50773e+06	3.5387e+08	2.10919e+07	1.64799e+08	1.04697e+08	3.03909e+08	1.02087e+07	4.66026e+08	1.63403e+08	1.55384e+06	1.23247e+07	1.49634e+08	4.91473e+07	3.55664e+06	132400	28176.7	322928	487507	4.39028e+06	9.54699e+07	1.29198e+06	2.32162e+07	2.3497e+08	1.24919e+08	3.48592e+07	5.68695e+06	832887	5.05575e+07	3.38907e+08	5.96847e+07	436789	1.11912e+06	1.26659e+07	406521	3.21443e+07	5.02622e+08	120775122	503519	110389	270397	347898	53243.2	156120
f	A	1.17476e+07	53521.4	4.52988e+07	2.80005e+07	275154	1.75271e+06	290141850	2.17902e+07	192958408	1.27778e+08	3.1811e+08	5.3005e+06	6.30392e+07	8.56594e+07	1.70808e+06	1.02355e+07	172636560	4.49757e+07	3.66234e+06	168837	1.67078e+06	116214	435305	2.34423e+06	3.40034e+07	1.47756e+06	1.83452e+07	2.76652e+08	160084893	5.0635e+07	5.14152e+06	1.00072e+06	1.17168e+08	364621232	120645225	677085	621123	1.33342e+07	993137	4.22161e+07	6.97937e+08	1.3874e+08	396263	235252	1.40787e+06	445848	18125	290952
f	A	2.29284e+07	48687.3	3.20901e+07	1.95588e+07	138377	1.89891e+06	5.44345e+08	1.14388e+07	1.54097e+08	1.1219e+08	2.86785e+08	7.21927e+06	6.35938e+07	1.41914e+08	2.41254e+06	6.02056e+06	1.0114e+08	8.56531e+07	3.27411e+06	145750	204056	419346	374490	5.78311e+06	9.31013e+07	945054	6.62349e+07	1.08243e+08	6.22909e+07	3.69225e+07	8.61995e+06	628307	7.36356e+07	3.40171e+08	5.09214e+07	568072	1.51986e+06	8.38201e+06	959484	2.54223e+07	1085508874	7.55672e+07	366770	284354	1.2777e+06	622390	16598.8	392958
f	C	5.14125e+07	71353.4	3.91825e+07	2.30162e+07	113693	1.75836e+06	3.14571e+08	1.56561e+07	2.39131e+08	7.92798e+07	2.14252e+08	3.68247e+06	6.66758e+07	109404471	1.88524e+06	7.28547e+06	1.75536e+08	5.44837e+07	6.05918e+06	257019	1.40479e+06	570387	609788	4.41068e+06	4.5889e+07	1.32429e+06	2.61415e+06	2.10151e+08	1.27533e+08	3.69577e+07	2.8605e+07	1.1526e+06	4.85684e+06	3.92605e+08	5.53492e+06	637072	1.43855e+06	1.20074e+07	1.40853e+06	2.44281e+07	6.14311e+08	112568664	290337	152678	958679	637394	4717.32	468716
f	C	1.41913e+07	65506.6	9.07762e+07	2.503e+07	129383	1.2466e+06	320232339	4.64591e+07	1.92185e+08	1.83242e+08	2.4294e+08	4.37935e+06	1.53654e+08	1.28004e+08	922205	1.86539e+07	1.209e+08	4.15594e+07	4.31669e+06	208328	1.16322e+06	195884	520265	3257275	9.53263e+07	1.22262e+06	1.58671e+07	1.79814e+08	8.84719e+07	8.64964e+07	3.12457e+07	1.22967e+06	3.96187e+07	2.96981e+08	1.38541e+07	221893	2.26579e+06	1.73656e+07	1.04848e+06	3.81117e+07	4.89981e+08	1.07867e+08	344430	275406	1.12976e+06	785339	15468.5	650336
f	A	4.506e+07	78209.2	1.4504e+07	1.43006e+07	252926	1.92544e+06	3.38953e+08	2.12789e+07	179432016	7.68164e+07	2.86022e+08	6.81138e+06	8.3044e+07	5.16559e+07	1.85713e+06	6.08454e+06	1.1668e+08	5.85447e+07	6.68288e+06	320790	6.1765e+06	688871	750564	2.59302e+06	3.4127e+07	1.20325e+06	2.11664e+06	1.37452e+08	8.44071e+07	4.33613e+07	4.40989e+07	804545	9.95843e+06	4.62568e+08	4.08594e+06	303759	2.03428e+06	8.93379e+06	1.16409e+06	2.19554e+07	2.94419e+08	9.78343e+07	295418	214979	67818.1	615265	39819.5	451585
m	A	7.53726e+06	47613.4	6.28051e+07	1.08662e+07	370361	1.69536e+06	3.91381e+08	1.87285e+07	1.57896e+08	103730816	2.75761e+08	6.35482e+06	4.32868e+08	9.25433e+07	1.88531e+06	1.38372e+07	137098843	2.77543e+07	3.23637e+06	161145	372996	170557	555237	2.55708e+06	1.08238e+08	1.2476e+06	1.98042e+07	1.94036e+08	1.03955e+08	6.33816e+07	5.20532e+06	529932	1.11929e+08	3.62371e+08	1.50671e+08	701654	1.55085e+06	1.12604e+07	401988	4.5001e+07	496136507	9.48359e+07	520940	379399	281919	524601	169798	243587
m	C	3.24747e+07	66378	1.30532e+08	9.32872e+06	107393	1.88445e+06	2.76052e+08	2.55356e+07	1.99447e+08	1.32832e+08	1.77945e+08	3.27235e+06	5.09163e+08	7.68481e+07	1.99787e+06	1.47032e+07	1.48681e+08	3.94324e+07	5.38456e+06	299692	3.59038e+06	400482	572620	3.24135e+06	6.12136e+07	1.43627e+06	4.79318e+06	2.19722e+08	1.17324e+08	3.13994e+07	2.09034e+07	1.00742e+06	4.92914e+06	3.76331e+08	2.34225e+07	616326	1.10314e+06	1.38931e+07	582696	3.49615e+07	5.41028e+08	1.15385e+08	370113	246268	578251	343694	68469.4	136448
[truncated: 27 more columns]
