# Supplementary material for: Ion-Pairing Chromatography and Amine Derivatization Provide Complementary Approaches for the Targeted LC-MS Analysis of the Polar Metabolome
Source: J Proteome Res. 2022 May 10;21(6):1428–37. doi: 10.1021/acs.jproteome.2c00030 (PMC9171846; doi:10.1021/acs.jproteome.2c00030)
Supplement: Supplementary file 5 — pr2c00030_si_005.xlsx [file pr2c00030_si_005.xlsx]

## Sheet: Table S4
Table S5. Metabolite data from 1H NMR spectroscopy.
Sex	Treatment	2-Aminoadipate	3-Hydroxybutyrate	Alanine	Aspartate	Choline	GTP	Glucose	Glutamate	Glutamine	Glycerol	Glycine	Histidine	Inosine	Isoleucine	Lactate	Lysine	NAD+	NADP+	Niacinamide	O-Phosphocholine	Ornithine	Phenylalanine	Succinate	Taurine	Trimethylamine	Tyrosine	UDP-glucose	UMP	Uridine	Valine
f	Ampelopsin	0.129162	0.0249012	0.392548	0.133312	0.049195	0.0418057	1.77973	0.285756	0.346795	0.0717681	0.323412	0.0394775	0.0369469	0.0279379	2.05162	0.0429191	0.0982889	0.0179167	0.0362383	0.41421	0.102844	0.0171069	0.274723	3.18543	0.0206498	0.0229779	0.0655934	0.0664032	0.0248	0.0705534
f	Ampelopsin	0.0260134	0.0600557	0.329718	0.0745077	0.0137026	0.0451756	3.15426	0.240865	0.533008	0.0644448	0.368363	0.0529904	0.0200186	0.0299743	1.33086	0.0392878	0.167321	0.0237654	0.0582359	0.17246	0.0283686	0.0167	0.229411	2.98598	0.0118827	0.0139167	0.0659436	0.0807166	0.0246218	0.0657295
f	Ampelopsin	0.262177	0.0358052	0.658992	0.0716103	0.0500089	0.0656921	2.51169	0.262472	0.313073	0.0707226	0.263952	0.0452743	0.0284074	0.0298869	1.88229	0.0550393	0.0932118	0.0221933	0.0766408	0.106528	0.0579984	0.019826	0.225484	2.29745	0.0109487	0.026336	0.0585903	0.0875895	0.019826	0.0665798
f	Ampelopsin	0.0415769	0.0608502	0.488135	0.0773355	0.0144246	0.0441224	2.70383	0.186551	0.457831	0.0865479	0.457588	0.0453346	0.0295766	0.0271523	2.03266	0.037698	0.161338	0.0272735	0.0676382	0.120973	0.0286069	0.0169702	0.292493	2.66468	0.0134549	0.0197581	0.068608	0.0960027	0.0192733	0.0590319
f	Ampelopsin	0.162021	0.0326547	0.651037	0.0760453	0.0375753	0.042317	3.57771	0.250144	0.586533	0.137776	0.403756	0.047327	0.0311338	0.0341757	2.12292	0.0592259	0.102169	0.0149407	0.0361439	0.146454	0.0328337	0.0182509	0.27099	2.68002	0.00572576	0.0213821	0.0667409	0.0693354	0.0186087	0.0622677
f	Ampelopsin	0.0932	0.0333	0.711	0.0862	0.0302	0.0345	2.3729	0.2928	0.5707	0.0719	0.402	0.0445	0.0135	0.0347	1.8957	0.0443	0.183	0.0163	0.0428	0.1478	0.0336	0.0183	0.2611	1.6966	0.0151	0.0286	0.0646	0.0646	0.0236	0.0693
f	Ampelopsin	0.0933993	0.0531353	0.439274	0.0551155	0.0465346	0.0646864	2.11287	0.228713	0.567656	0.0976897	0.30033	0.0471947	0.0485148	0.0277228	1.61254	0.0313531	0.0425742	0.0217822	0.0739274	0.0966996	0.0231023	0.0207921	0.237954	2.18449	0.00561056	0.0237624	0.0877887	0.0950494	0.0273927	0.0521452
f	Ampelopsin	0.0704307	0.0926921	0.531397	0.0748446	0.0347356	0.0466339	1.8097	0.29957	0.6001	0.129923	0.282106	0.0387657	0.0220696	0.0259077	1.83216	0.0301297	0.13472	0.0236048	0.0592999	0.0900054	0.0251401	0.0172718	0.319721	2.11944	0.010555	0.0224534	0.0794504	0.0819452	0.0218776	0.0470177
f	Ampelopsin	0.248969	0.0339656	1.08531	0.0548803	0.0225879	0.0321251	6.0795	0.244284	0.344173	0.0737036	0.474765	0.0536254	0.0151423	0.032627	2.66178	0.136866	0.162884	0.0174847	0.0185723	0.119298	0.0564698	0.018656	0.301172	3.27667	0.00158952	0.0204965	0.0653377	0.0440883	0.0145567	0.079978
f	Ampelopsin	0.0507177	0.0830738	0.458246	0.0766224	0.0350359	0.0325546	3.19502	0.255177	0.572584	0.0818828	0.410605	0.0439686	0.0159796	0.0408918	1.41285	0.0446633	0.163766	0.0188579	0.0247137	0.0846618	0.0250115	0.0193541	0.235723	2.74789	0.0132005	0.0294778	0.0704688	0.0715606	0.0200489	0.0820813
f	Control	0.305966	0.0352785	0.680182	0.215298	0.01121	0.0316517	2.16583	0.482029	0.383117	0.0461587	0.422023	0.0491261	0.00593469	0.0375864	2.38542	0.057039	0.0896798	0.0141773	0.0339596	0.210682	0.0484667	0.0243982	0.273655	2.0511	0.0128585	0.0418726	0.0484667	0.0646222	0.0207714	0.0791293
f	Control	0.280605	0.0367036	0.98453	0.0799646	0.0139346	0.0387983	2.22207	0.300733	0.393083	0.0664854	0.316398	0.0470862	0.00938082	0.0316944	2.0564	0.0928063	0.156377	0.0173955	0.0395269	0.099637	0.0583796	0.0164847	0.321225	2.12726	0.00974512	0.0254102	0.0639353	0.0747733	0.0174866	0.0711303
f	Control	0.460924	0.0599008	0.779629	0.0737735	0.0454768	0.0278373	3.93958	0.185398	0.369051	0.098579	0.362345	0.00973847	0.0192932	0.0343603	1.87236	0.0378514	0.204508	0.0202119	0.0507135	0.13643	0.0329822	0.014424	0.328719	1.25819	0.0257243	0.0199363	0.0499786	0.0130459	0.0209469	0.0729466
f	Control	0.266035	0.0349483	0.762175	0.154771	0.0357506	0.031917	1.45606	0.355277	0.396199	0.0443094	0.386036	0.0577716	0.00918283	0.0315604	1.66994	0.103686	0.105112	0.0175633	0.0327194	0.268888	0.106628	0.0202379	0.336288	2.55737	0.00534922	0.0338784	0.056256	0.0780986	0.0138188	0.0635666
f	Control	0.141798	0.0424899	0.672757	0.0831683	0.0284913	0.0288207	2.18642	0.194334	0.436263	0.0846505	0.404643	0.0480894	0.0125164	0.0363964	1.60095	0.0571473	0.163207	0.0153161	0.0574767	0.126317	0.0490775	0.016469	0.252963	2.79133	0.0186099	0.0210803	0.057312	0.0788864	0.0154808	0.0750985
f	Control	0.310766	0.0452726	0.88528	0.0867535	0.0352626	0.0313951	1.82721	0.261777	0.370143	0.0675676	0.368172	0.0518701	0.0100859	0.0409501	1.83972	0.0664301	0.1933	0.0191859	0.0473201	0.181925	0.0411776	0.0143325	0.269664	2.0742	0.0141809	0.0223709	0.0519459	0.0623351	0.00917585	0.0788668
f	Control	0.138841	0.0369148	0.728043	0.0635756	0.0344539	0.0342488	1.68332	0.212671	0.403602	0.0785466	0.327312	0.0486045	0.0116897	0.0381453	1.79447	0.0461436	0.167757	0.0213286	0.0492198	0.118333	0.0412216	0.017432	0.241177	2.26226	0.0110745	0.0254302	0.0723941	0.0604993	0.0114846	0.0810076
f	Control	0.12671	0.0294179	0.464484	0.167735	0.0357977	0.0400509	1.9585	0.291964	0.263609	0.0719498	0.338394	0.0354432	0.0178102	0.0334939	1.82143	0.0552914	0.137254	0.0172786	0.0346458	0.453319	0.0729245	0.0183419	0.242077	3.36108	0.010633	0.0220634	0.0638864	0.0679624	0.0187849	0.0957853
f	Control	0.47709	0.0550186	0.913309	0.0742751	0.0306532	0.0361551	2.38643	0.233633	0.279219	0.0941211	0.389257	0.00353691	0.0153266	0.0345831	1.74468	0.0872438	0.155231	0.0165056	0.0613065	0.0962826	0.0430324	0.0135582	0.307318	2.39547	0.0131652	0.0196495	0.0520712	0.0730962	0.00864578	0.0772226
f	Control	0.562646	0.0439359	1.32296	0.0881381	0.0268053	0.0351487	2.47399	0.272136	0.321132	0.0678122	0.370571	0.0474863	0.00710075	0.0290243	2.04546	0.16101	0.191809	0.0168643	0.0389654	0.075268	0.0877831	0.0156217	0.329209	2.26177	0.0110062	0.0218348	0.0582262	0.0541432	0.0134027	0.0699424
m	Ampelopsin	0.118089	0.0324354	0.842016	0.0775667	0.0514792	0.0352181	2.99667	0.387486	0.449922	0.0964366	0.386964	0.00808711	0.0120002	0.0297397	1.80334	0.062262	0.120089	0.0160873	0.0386964	0.276353	0.0658273	0.0159133	0.316876	2.54892	0.00147829	0.0213048	0.0553924	0.0771319	0.00765232	0.0631316
m	Ampelopsin	0.0705032	0.0517983	0.652155	0.13624	0.0330034	0.0382192	1.35287	0.344602	0.404764	0.144963	0.348829	0.0392983	0.0130395	0.0295862	2.50952	0.0437048	0.105215	0.0108812	0.0414566	0.239747	0.0801255	0.0151078	0.420321	2.25718	0.00350717	0.0256294	0.0584529	0.0746399	0.0244603	0.0702334
m	Ampelopsin	0.0636684	0.0398296	0.744793	0.116251	0.0221711	0.0322757	0.900383	0.344241	0.479328	0.0818174	0.406732	0.0618045	0.00725957	0.0301174	2.57313	0.0464024	0.082406	0.0146173	0.036396	0.186394	0.048855	0.0177565	0.35464	2.33425	0.00156964	0.0218768	0.0653362	0.0811307	0.0123609	0.0670039
m	Ampelopsin	0.0610821	0.0320681	0.795273	0.0772367	0.0352829	0.0252365	3.66332	0.210171	0.592737	0.0824608	0.53696	0.0647791	0.0115734	0.0352026	2.27973	0.0638951	0.0915427	0.0103679	0.038337	0.123932	0.0572243	0.0188068	0.263216	3.23775	0.000241113	0.025558	0.0463742	0.0629306	0.0206554	0.068637
m	Ampelopsin	0.104777	0.0358385	0.728081	0.0933468	0.0319094	0.0298853	1.85551	0.342073	0.430538	0.0752489	0.496143	0.0554842	0.00881079	0.0329809	1.68608	0.0506025	0.114183	0.0178597	0.0284565	0.155499	0.0457209	0.0203601	0.352551	1.89646	0.00154784	0.0307187	0.0615565	0.0733439	0.0209554	0.0662
m	Ampelopsin	0.0734475	0.0391995	0.709305	0.115783	0.0358985	0.034248	2.25946	0.250134	0.415267	0.0672581	0.36864	0.055622	0.00949041	0.0371364	1.89371	0.0642872	0.114463	0.0189808	0.0299567	0.238003	0.0614813	0.0170002	0.349412	3.10345	0.00272333	0.0253353	0.0629668	0.0813699	0.0177429	0.0739427
m	Ampelopsin	0.123446	0.0430543	0.882344	0.0789626	0.0331393	0.0312635	1.87733	0.260737	0.437063	0.0961128	0.476545	0.0563636	0.00928972	0.0329606	2.54494	0.055381	0.104241	0.0151851	0.0193834	0.12952	0.0670825	0.0158104	0.350597	2.19425	0.00187581	0.025636	0.0582394	0.0738711	0.0160784	0.0739604
m	Ampelopsin	0.144999	0.0315151	0.863189	0.0716858	0.0307753	0.0261886	3.51401	0.262404	0.386763	0.0864816	0.46888	0.060293	0.00880352	0.0350661	2.2517	0.163124	0.103941	0.0148698	0.0092474	0.0893668	0.160609	0.0169412	0.309751	2.54081	0.000221937	0.0290738	0.0519334	0.0408365	0.014278	0.0770123
m	Ampelopsin	0.351793	0.0384836	0.886017	0.0884962	0.0342618	0.0369411	1.06512	0.325893	0.481452	0.127386	0.385242	0.0484699	0.00852486	0.0306895	2.37925	0.0526917	0.123002	0.0171309	0.0276855	0.200618	0.0576443	0.0144517	0.407164	1.78007	0.00178616	0.0241132	0.0650325	0.0744504	0.03004	0.066981
m	Control	0.0276952	0.0315915	0.594236	0.0567593	0.01727	0.0424379	3.24297	0.153956	0.443544	0.0971964	0.410057	0.0522312	0.0338029	0.0322233	2.9498	0.0298013	0.140161	0.0177965	0.0370673	0.240832	0.0351718	0.01727	0.287693	1.44183	0.00157957	0.0254838	0.0644466	0.0938267	0.0389628	0.0624458
m	Control	0.0499253	0.027502	0.705279	0.0580705	0.0161946	0.0497337	2.21741	0.247039	0.555695	0.143547	0.517173	0.0589329	0.027502	0.0254897	3.15401	0.0396719	0.126299	0.0202193	0.0644909	0.172583	0.0360306	0.0147572	0.281632	2.30366	0.00114991	0.0209859	0.0772357	0.119303	0.019836	0.0584538
m	Control	0.0384622	0.0288466	0.618739	0.119776	0.0432699	0.050168	3.51594	0.228265	0.370825	0.102635	0.47785	0.0468235	0.0181859	0.0273834	2.06797	0.0332363	0.118104	0.0165136	0.043897	0.217395	0.0244569	0.018813	0.275506	1.54706	0.00104517	0.0275924	0.0568571	0.0819411	0.031355	0.0568571
m	Control	0.0500521	0.0470756	0.870154	0.0553001	0.0532635	0.0441774	4.41531	0.182193	0.307519	0.16637	0.353968	0.0367362	0.0307832	0.0323498	3.03054	0.0299216	0.117885	0.0177023	0.0419842	0.17671	0.0346996	0.0160574	0.380364	1.2166	0.00125326	0.0249869	0.0565533	0.0936812	0.0435508	0.0534985
m	Control	0.0389573	0.0301295	0.507116	0.0642891	0.0466336	0.0588197	2.77739	0.185479	0.421238	0.105933	0.418647	0.0472093	0.0241804	0.0253318	2.40777	0.0349272	0.0933631	0.020822	0.0581481	0.161682	0.0426035	0.0168879	0.288054	1.93932	0.0012474	0.0203422	0.100848	0.1423	0.0292659	0.0495122
m	Control	0.0946762	0.0315587	0.717057	0.0726925	0.037421	0.0537378	1.88385	0.2597	0.445828	0.0877391	0.454524	0.0462145	0.0179777	0.0325358	1.96563	0.0439673	0.118712	0.0171961	0.0442604	0.143138	0.0444558	0.0166099	0.274844	1.93778	0.00146557	0.0244263	0.0660486	0.0951647	0.0194433	0.0617496
m	Control	0.0481274	0.0362604	0.543623	0.0502936	0.0467146	0.0646094	3.53713	0.163784	0.305623	0.0955013	0.45123	0.0468088	0.0171413	0.032964	2.29081	0.0404044	0.161429	0.0219446	0.0507645	0.140897	0.0369196	0.0157285	0.288482	1.74558	0.000565096	0.0238282	0.0931467	0.106897	0.0204377	0.0720498
m	Control	0.0404238	0.0281276	0.746227	0.0633256	0.0338146	0.0391942	2.40883	0.179525	0.551178	0.124038	0.353055	0.0470331	0.0256684	0.0296646	3.17335	0.0316628	0.118505	0.0199814	0.0399627	0.204732	0.0324313	0.0161388	0.320931	1.69611	0.00122962	0.0241313	0.0590219	0.0802329	0.0345831	0.0608663
m	Control	0.113626	0.0374771	0.738153	0.0686162	0.0506125	0.0571343	1.50919	0.283467	0.419413	0.174342	0.385151	0.0482243	0.0236069	0.0315984	3.22331	0.0399573	0.0755973	0.0164422	0.0432641	0.131629	0.049694	0.0152481	0.325996	1.65855	0.00119413	0.0218617	0.0676977	0.119045	0.0321495	0.0664117
m	Control	0.0374936	0.0865418	0.432591	0.117669	0.0733365	0.045629	2.30762	0.273538	0.535286	0.121442	0.331901	0.0348997	0.0222839	0.0282971	2.10353	0.0306551	0.0742798	0.0166245	0.039498	0.237106	0.0211049	0.0162708	0.290516	2.63787	0.000707426	0.0215765	0.0562404	0.109533	0.049284	0.0503452
