# Supplementary material for: Ion-Pairing Chromatography and Amine Derivatization Provide Complementary Approaches for the Targeted LC-MS Analysis of the Polar Metabolome
Source: J Proteome Res. 2022 May 10;21(6):1428–37. doi: 10.1021/acs.jproteome.2c00030 (PMC9171846; doi:10.1021/acs.jproteome.2c00030)
Supplement: Supplementary file 6 — pr2c00030_si_006.xlsx [file pr2c00030_si_006.xlsx]

## Sheet: Table S5
Table S6. Metabolite data from LC-MS (IPC).
Sex	Amp	3D8_FAD 784.1499 97 Mean Area	1D10_XANTHINE 151.0261 108 Mean Area	3D8_FAD 784.1499 437 Mean Area	1D10_XANTHINE 151.0261 42 Mean Area	2D11_ADENOSINE-MONOPHOSPHATE 346.1 134 Mean Area	6C1_N-ACETYLLEUCINE 172.1 130 Mean Area	3B6_URIDINE DIPHOSPHATE GLUCOSE_3C12_URIDINE DIPHOSPHATEGALACTOSE 565.0477 323 Mean Area	5C11_N-ACETYLPHENYLALANINE 206.1 164 Mean Area	1A4_INOSINE MONOPHOSPHATE 347.03989 79 Mean Area	1A4_INOSINE MONOPHOSPHATE 347.03989 97 Mean Area	2D11_ADENOSINE-MONOPHOSPHATE 346.1 97 Mean Area	3F11_INDOXYL SULFATE 212 132 Mean Area	3F6_URIDINE DIPHOSPHATE GLUCURONIC ACID 579.07 403.055 Mean Area	1D10_XANTHINE 151.0261 80 Mean Area	3B6_URIDINE DIPHOSPHATE GLUCOSE_3C12_URIDINE DIPHOSPHATEGALACTOSE 565.0477 79 Mean Area	3F11_INDOXYL SULFATE 212 80 Mean Area	3F6_URIDINE DIPHOSPHATE GLUCURONIC ACID 579.07 158.95 Mean Area	1A4_INOSINE MONOPHOSPHATE 347.03989 135 Mean Area	1F12_MALATE 133.01 71 Mean Area	3B6_URIDINE DIPHOSPHATE GLUCOSE_3C12_URIDINE DIPHOSPHATEGALACTOSE 565.0477 97 Mean Area	4F11_CDP-ETHANOLAMINE 445.16 79 Mean Area	5C6_GLUTARATE 131 87.1 Mean Area	2A2_AMINOADIPATE_2F4_N-METHYLGLUTAMATE 160.1 98.1 Mean Area	2A2_AMINOADIPATE_2F4_N-METHYLGLUTAMATE 160.1 116.2 Mean Area	4A4_N-ACETYLGLUTAMATE 188.1 128.1 Mean Area	6E3_HYDROXYPHENYLLACTATE 181.1 162.9 Mean Area	2A2_AMINOADIPATE_2F4_N-METHYLGLUTAMATE 160.1 142.1 Mean Area	2D3_GLUCONATE 195 75 Mean Area	1F7_HYPOXANTHINE 135.0312 92.1 Mean Area	4F11_CDP-ETHANOLAMINE 445.16 202.06 Mean Area	5H11_GLUCOSE 1-PHOSPHATE 259.1 241.1 Mean Area	4A4_N-ACETYLGLUTAMATE 188.1 102 Mean Area	1F7_HYPOXANTHINE 135.0312 65.1 Mean Area	4A4_N-ACETYLGLUTAMATE 188.1 170.2 Mean Area	2D3_GLUCONATE 195 99 Mean Area	4A9_PANTOTHENATE 218.1 146.1 Mean Area	5C11_N-ACETYLPHENYLALANINE 206.1 146.9 Mean Area	2D3_GLUCONATE 195 129 Mean Area	4A9_PANTOTHENATE 218.1 88.1 Mean Area	6E3_HYDROXYPHENYLLACTATE 181.1 134.9 Mean Area	5C6_GLUTARATE 131 113.1 Mean Area	3B5_RIBOFLAVIN 375.13101 212.1 Mean Area	3B5_RIBOFLAVIN 375.13101 255.1 Mean Area	4E9_ANSERINE 239 168 Mean Area	1B6_N-ACETYLTRYPTOPHAN 245.0932 74.06 Mean Area	5D5_2,3-DIHYDROXYBENZOATE 153.0193 81.1 Mean Area	6A10_AZELATE 187.2 125.2 Mean Area	6A10_AZELATE 187.2 97.1 Mean Area
m	C	5.28874e+07	3.84254e+07	3.03059e+07	3.71459e+06	7.212e+08	2.45828e+07	2.3153e+08	3.73437e+06	2.19551e+08	1.05171e+08	894236549	1.73999e+06	4.28583e+08	2.90128e+06	9.47797e+07	2.03625e+06	4.81275e+08	5.18391e+07	6.46044e+07	7.65995e+07	1.58505e+07	9.5032e+06	6.11197e+06	1.79451e+07	1.49458e+08	1.04897e+07	2.15805e+07	3.60998e+08	1.56738e+07	1.13691e+07	6.70591e+06	8.79655e+07	1.4306e+06	8.5722e+07	2.66806e+07	7.20946e+06	872198	143037290	1.11442e+07	6.31662e+06	1.16877e+06	155803	660713	127799	187457	796327	7.13057e+06	802090
m	A	4.42984e+07	2.93555e+07	2.59029e+07	2.9424e+06	5.6556e+08	2.68907e+07	1.66984e+08	3.73856e+06	1.81466e+08	8.84307e+07	7.11701e+08	3.20953e+06	2.658e+08	2.10092e+06	6.67498e+07	3.75161e+06	3.12234e+08	4.34837e+07	9.75232e+07	5.17456e+07	1.01734e+07	1.04738e+07	1.67889e+07	4.81107e+07	2.27649e+08	4.9059e+06	5.82462e+07	2.86829e+08	7.40683e+06	7.33475e+06	1.02893e+07	1.34362e+08	715717	1.31725e+08	2.42527e+07	6.52678e+06	879844	1.2609e+08	9.71018e+06	2.7443e+06	1.3074e+06	131622	763425	147967	191462	1.01252e+06	6.12281e+06	639496
f	A	6.91741e+07	5.82737e+07	4.085e+07	5.68811e+06	6.32222e+08	1.70224e+07	354124151	3.8833e+06	1.92391e+08	9.26993e+07	7.72059e+08	3.15876e+06	2.56219e+08	4.26882e+06	1.44225e+08	3.70368e+06	3.03589e+08	4.5714e+07	8.49917e+07	1.12429e+08	1.25735e+07	1.45586e+07	8.50563e+06	2.3877e+07	1.35151e+08	8.07833e+06	2.87709e+07	214357638	2.18219e+07	9.28654e+06	1.04651e+07	8.08658e+07	2.09239e+06	7.73837e+07	1.94087e+07	7.19708e+06	896688	1.01016e+08	1.09451e+07	4.89989e+06	1.79725e+06	142564	883479	80939.1	98172.7	2.49014e+06	6.1192e+06	641864
f	A	4.26555e+07	5.46115e+07	2.48029e+07	5.30888e+06	5.54915e+08	6.14848e+06	9.24077e+07	1.54913e+06	1.88462e+08	9.0023e+07	7.19218e+08	1.27758e+06	173861144	3.9995e+06	3.6407e+07	1.56974e+06	2.07937e+08	4.41835e+07	3.28887e+07	2.82528e+07	1.13227e+07	8.93245e+06	1.03393e+07	2.96721e+07	3.30162e+07	4.4614e+06	3.65088e+07	3.4e+08	2.25806e+07	8.03302e+06	1.21574e+07	1.91055e+07	2.03257e+06	1.94061e+07	3.09028e+07	9.94771e+06	381161	1.63711e+08	1.47911e+07	2.20346e+06	1.28872e+06	142276	925662	65635.1	32688.9	952465	1.36841e+07	1.55766e+06
m	C	4.49041e+07	4.6567e+07	2.62542e+07	4.68508e+06	6.2169e+08	2.00899e+07	263762208	4.01156e+06	2.00808e+08	9.61324e+07	7.92431e+08	1.59776e+06	1.97755e+08	3.50192e+06	1.06213e+08	1.89351e+06	2.34479e+08	4.78651e+07	8.2635e+07	83748350	1.32314e+07	1.03193e+07	5.77897e+06	1.64623e+07	1.09708e+08	5.79747e+06	2.0122e+07	3.18515e+08	1.58548e+07	9.57356e+06	8.11391e+06	6.58091e+07	1.45781e+06	6.39734e+07	2.65777e+07	6.38918e+06	913015	1.37643e+08	9.48296e+06	3.64475e+06	1.12904e+06	152285	1.03054e+06	86744.8	160301	852282	7.01313e+06	718564
f	A	6.24151e+07	3.77617e+07	3.6041e+07	3.78498e+06	5.83322e+08	1.4056e+07	2.61207e+08	3.74223e+06	179090711	8.47475e+07	7.44172e+08	5.44824e+06	3.81608e+08	2.80476e+06	1.06343e+08	6.53864e+06	4.60315e+08	4.06816e+07	7.64479e+07	8.3164e+07	9.8072e+06	9.54913e+06	6.74072e+06	2.02154e+07	6.68836e+07	6.38581e+06	2.40686e+07	2.68894e+08	1.09724e+07	7.6555e+06	1.40417e+07	3.95703e+07	1.00957e+06	3.85464e+07	2.46939e+07	8.25609e+06	916753	1.26794e+08	1.2589e+07	3.99459e+06	1.30331e+06	183279	1.05372e+06	108730	59917.3	1.42335e+06	7.12765e+06	775583
m	C	2.04933e+07	6.5396e+07	1.19182e+07	6.40203e+06	4.43221e+08	6.31825e+06	1.83467e+08	1.52797e+06	1.41111e+08	6.6015e+07	5.80928e+08	611157	2.74943e+07	4.69709e+06	6.44622e+07	799359	3.3146e+07	3.19788e+07	33010424	5.34793e+07	1.88688e+07	7.85816e+06	2.56431e+06	7.24155e+06	1.54041e+07	4.20877e+06	9.14812e+06	2.69883e+08	2.49758e+07	1.29343e+07	1.11688e+07	9.47582e+06	2.33265e+06	8.42694e+06	2.54652e+07	9.8315e+06	330635	1.25358e+08	1.56863e+07	2.34716e+06	1.05191e+06	116617	1.18132e+06	201687	61415	1.39166e+06	1.71187e+07	1.96743e+06
m	A	3.82503e+07	2.90909e+07	2.23913e+07	2.91425e+06	4.87502e+08	2.46043e+07	1.71324e+08	4.97291e+06	1.56059e+08	7.44184e+07	6.25922e+08	4.09888e+06	270707973	2.1872e+06	6.69265e+07	4.89189e+06	3.23066e+08	3.48653e+07	8.50987e+07	5.27177e+07	9.99369e+06	1.22051e+07	8.24414e+06	2.44023e+07	1.42453e+08	5.34952e+06	2.90761e+07	3.18251e+08	6.9696e+06	7.3414e+06	1.0803e+07	8.39393e+07	640571	8.13031e+07	2.8918e+07	5.18647e+06	1.19769e+06	1.40516e+08	7.86641e+06	3.32372e+06	1.42937e+06	126713	688199	123651	232426	1.31335e+06	2.60245e+07	2.98322e+06
f	A	6.43896e+07	3.49045e+07	3.69541e+07	3.50593e+06	6.64355e+08	9.31455e+06	2.36523e+08	3.43871e+06	2.05312e+08	9.66689e+07	8.51746e+08	1.21681e+06	3.34018e+08	2.60243e+06	9.49354e+07	1.44407e+06	399145966	4.80195e+07	100308248	7.60647e+07	1.66599e+07	7.52098e+06	2.88844e+06	8.32549e+06	8.75129e+07	4.97287e+06	9.83063e+06	2.42804e+08	1.22062e+07	1.1975e+07	1.20749e+07	5.24577e+07	1.18162e+06	5.04442e+07	2.32965e+07	9.39137e+06	778251	1.18251e+08	1.41482e+07	3.24472e+06	990156	158372	1.04705e+06	111148	38244	585668	7.70419e+06	841045
m	C	5.11922e+07	4.12543e+07	2.99772e+07	4.05527e+06	6.60113e+08	2.6467e+07	1.4921e+08	4.69659e+06	2.088e+08	1.00825e+08	8.17825e+08	2.71158e+06	3.2521e+08	3.00153e+06	5.78063e+07	3.1649e+06	3.80754e+08	5.05115e+07	6.88078e+07	4.57273e+07	1.48851e+07	1.14109e+07	1.40942e+07	4.07373e+07	161826180	8.78958e+06	4.90819e+07	3.26427e+08	1.53391e+07	1.11278e+07	9.43336e+06	9.63332e+07	1.43491e+06	9.2106e+07	2.54921e+07	5.84211e+06	1.08139e+06	137338562	8.78947e+06	5.17808e+06	1.46119e+06	98671.9	481234	155474	224122	734956	6.58106e+06	653072
m	C	5.43398e+07	4.62853e+07	3.15432e+07	4.66805e+06	7.58282e+08	1.68011e+07	2.79609e+08	3.39483e+06	2.40184e+08	1.17033e+08	9.2407e+08	2.13283e+06	4.17603e+08	3.40811e+06	1.1778e+08	2.52873e+06	4.76607e+08	5.58951e+07	6.76099e+07	9.15444e+07	1.41609e+07	6.33624e+06	4.30807e+06	1.24944e+07	126043422	7.48014e+06	1.5158e+07	2.94173e+08	2.03055e+07	1.03396e+07	7.2225e+06	7.46327e+07	1.92651e+06	7.20121e+07	2.23071e+07	5.45645e+06	800382	1.20837e+08	8.39306e+06	4.7548e+06	779087	110889	523345	113068	176724	766643	6.05298e+06	633841
f	C	6.32651e+07	2.85304e+07	3.64453e+07	2.80435e+06	5.72264e+08	1.80116e+07	1.34903e+08	3.27525e+06	1.7243e+08	8.39415e+07	7.28379e+08	9.12306e+06	4.92038e+08	2.13175e+06	5.12456e+07	1.08559e+07	5.53964e+08	3.96899e+07	9.54014e+07	4.18912e+07	8.06402e+06	1.62094e+07	4.03633e+07	1.17727e+08	1.27571e+08	5.39304e+06	1.41249e+08	2.58883e+08	8.78e+06	5.90988e+06	8.807e+06	7.58887e+07	823218	7.32547e+07	2.42098e+07	8.29519e+06	767253	1.24025e+08	1.28778e+07	3.28137e+06	2.18543e+06	165165	1.1249e+06	46404.6	106453	1.34752e+06	6.0265e+06	717382
f	C	3.95065e+07	3.02383e+07	2.27711e+07	2.90584e+06	4.75928e+08	9.36366e+06	2.0782e+08	2.22173e+06	1.47942e+08	6.98431e+07	6.09961e+08	6.49646e+06	1.16405e+08	2.17725e+06	7.54873e+07	7.71165e+06	1.39432e+08	3.33235e+07	6.73526e+07	6.22963e+07	1.26032e+07	3.00862e+07	3.47959e+07	1.00829e+08	1.06591e+08	1.02084e+07	1.21745e+08	2.70762e+08	7.65484e+06	9.37369e+06	1.07481e+07	6.32032e+07	704327	6.07438e+07	2.42303e+07	6.72406e+06	532620	1.28005e+08	1.03293e+07	6.27023e+06	3.01171e+06	132935	667443	123109	90407.5	1.40705e+06	7.4584e+06	829139
m	C	4.66092e+07	4.99553e+07	2.69626e+07	4.99346e+06	485641763	2.39743e+07	1.65652e+08	3.71387e+06	1.47686e+08	7.13934e+07	6.20341e+08	1.53524e+06	1.73734e+08	3.75424e+06	6.74191e+07	1.784e+06	208486914	34322700	6.78608e+07	5.3826e+07	7.74414e+06	8.66222e+06	3.31641e+06	9.69885e+06	1.05235e+08	6.6952e+06	1.20892e+07	2.39222e+08	2.04639e+07	5.64539e+06	1.07128e+07	6.29116e+07	1.93825e+06	6.13493e+07	1.86081e+07	7.22772e+06	825099	1.00426e+08	1.08857e+07	4.33053e+06	1.02397e+06	102771	920067	71092.7	180404	5.01824e+06	6.65793e+06	727772
f	C	6.11348e+07	2.63298e+07	3.51194e+07	2.64933e+06	6.10623e+08	1.7705e+07	1.26399e+08	3.12515e+06	1.93104e+08	9.25694e+07	7.85062e+08	4.73981e+06	3.6362e+08	1.97815e+06	4.63212e+07	5.79423e+06	4.40198e+08	4.44198e+07	8.74821e+07	3.92584e+07	1.37165e+07	2.06888e+07	5.12578e+07	1.45771e+08	1.56388e+08	6.30467e+06	1.78806e+08	2.36025e+08	7.18161e+06	9.53521e+06	1.23766e+07	9.30235e+07	661678	9.08707e+07	2.17299e+07	6.93956e+06	713237	1.11402e+08	1.08047e+07	3.66615e+06	2.60983e+06	205808	1.27536e+06	96517.8	94688.4	1.0439e+06	8.95308e+06	1.02474e+06
m	C	5.29986e+07	4.27373e+07	3.06128e+07	4.27277e+06	5.82745e+08	1.77824e+07	2.56537e+08	2.72785e+06	1.76706e+08	8.47081e+07	730228751	2.16179e+06	3.59833e+08	3.1048e+06	9.88559e+07	2.51218e+06	4.23901e+08	4.08754e+07	6.11033e+07	8.12627e+07	9.76049e+06	9.44739e+06	6.88151e+06	2.05085e+07	1.51399e+08	7.32808e+06	2.47864e+07	3.25784e+08	1.43171e+07	7.26827e+06	6.65115e+06	8.98741e+07	1.34785e+06	8.63509e+07	2.46589e+07	6.72669e+06	642426	1.35287e+08	1.01493e+07	4.48874e+06	1.12538e+06	116474	726008	107466	144908	1.02035e+06	5.76501e+06	602912
f	A	7.8438e+07	6.9797e+07	4.59555e+07	6.98322e+06	1066313086	7.12732e+06	3.92148e+08	1.88743e+06	3.41357e+08	1.61064e+08	1305085925	1.88948e+06	6.27125e+08	5.12315e+06	170558916	2.31184e+06	6.84258e+08	8.30685e+07	7.13873e+07	129814403	1.18834e+07	9.84051e+06	1.54242e+07	4.55528e+07	9.50903e+07	5.40746e+06	5.54961e+07	2.81455e+08	4.9854e+07	8.54575e+06	1.27342e+07	5.63599e+07	4.52154e+06	5.40287e+07	2.5381e+07	7.83869e+06	421920	1.27284e+08	1.15054e+07	3.42651e+06	1.0493e+06	106195	1.07345e+06	81485.4	64616	1.99466e+06	7.65086e+06	761344
m	A	4.73389e+07	4.30819e+07	2.67537e+07	4.27492e+06	5.15079e+08	4.22164e+07	1.73529e+08	5.20117e+06	1.6948e+08	8.15233e+07	6.61253e+08	4.68253e+06	1.64382e+08	3.22563e+06	7.22241e+07	5.61152e+06	1.99843e+08	4.06794e+07	1.20076e+08	5.49467e+07	8.33986e+06	9.58742e+06	2.15446e+07	6.20676e+07	2.27793e+08	8.4275e+06	7.61062e+07	370216294	1.3453e+07	6.22862e+06	1.12995e+07	1.35134e+08	1.26099e+06	1.31089e+08	2.81146e+07	8.33416e+06	1.26394e+06	1.52132e+08	1.25278e+07	5.02816e+06	1.21354e+06	170288	915245	91362.4	268950	1.08737e+06	6.88575e+06	752015
f	A	7.46903e+07	4.54441e+07	4.27574e+07	4.48644e+06	6.27574e+08	1.68903e+07	1.68456e+08	3.48993e+06	2.03166e+08	9.79874e+07	8.01494e+08	4.31483e+06	4.46051e+08	3.34397e+06	6.75306e+07	5.1817e+06	5.40881e+08	5.00741e+07	7.60741e+07	5.31166e+07	1.37729e+07	1.09737e+07	1.74412e+07	4.79734e+07	1.11369e+08	8.43568e+06	5.92481e+07	3.13611e+08	1.35484e+07	9.82759e+06	1.46533e+07	6.64509e+07	1.25071e+06	6.36097e+07	2.84801e+07	7.7996e+06	834289	1.50415e+08	1.15834e+07	5.45916e+06	1.27986e+06	142881	671337	67407.2	92310.9	815118	7.97454e+06	872423
m	A	4.81399e+07	3.208e+07	2.76387e+07	3.19641e+06	5.13612e+08	2.29429e+07	2.45084e+08	6.47705e+06	1.58259e+08	7.54673e+07	6.5462e+08	4.27139e+06	2.04134e+08	2.33779e+06	9.47434e+07	4.97789e+06	2.44387e+08	3.61375e+07	1.31033e+08	7.52964e+07	1.21957e+07	2.27283e+07	9.79148e+06	2.86781e+07	1.96541e+08	4.96713e+06	3.41721e+07	3.06977e+08	1.0531e+07	8.54014e+06	9.3701e+06	1.15819e+08	995648	1.13473e+08	2.90588e+07	6.94025e+06	1.5987e+06	1.39785e+08	1.05455e+07	2.876e+06	2.46039e+06	122731	816170	50020.7	124685	357352	6.44624e+06	715987
m	A	4.96603e+07	2.84435e+07	2.85658e+07	2.82525e+06	496181674	3.2467e+07	3.11719e+08	4.05435e+06	160780921	7.6191e+07	6.39309e+08	4.3769e+06	1.7802e+08	2.10955e+06	1.36724e+08	5.19068e+06	2.1558e+08	3.79886e+07	9.35075e+07	1.04399e+08	1.25674e+07	5.64068e+06	1.56918e+07	4.54623e+07	1.74916e+08	6.56095e+06	5.56987e+07	3.43239e+08	7.64598e+06	8.74832e+06	1.00539e+07	1.01331e+08	723517	9.98643e+07	2.70036e+07	8.2436e+06	935610	1.42588e+08	1.28968e+07	4.10574e+06	707763	130720	912218	122100	297498	1.43296e+06	6.24241e+06	702258
f	A	5.76865e+07	5.31168e+07	3.39613e+07	5.29855e+06	8.76128e+08	1.29117e+07	1.02702e+08	2.90287e+06	2.71397e+08	1.27526e+08	1081385015	2.86078e+06	3.62383e+08	3.93203e+06	3.75661e+07	3.43054e+06	4.29505e+08	6.34367e+07	6.87204e+07	2.9892e+07	1.39549e+07	1.03709e+07	4.41543e+07	1.25175e+08	128295320	2.86574e+06	1.51494e+08	2.46193e+08	2.93956e+07	1.05071e+07	1.09392e+07	7.55541e+07	2.7348e+06	7.41992e+07	2.25654e+07	8.12164e+06	699500	1.14647e+08	1.18939e+07	1.8274e+06	1.29808e+06	163690	883138	104507	119083	647795	7.75855e+06	787193
m	A	4.75763e+07	3.12407e+07	2.7258e+07	3.07599e+06	4.97644e+08	3.44438e+07	1.19599e+08	6.10193e+06	160886095	7.72163e+07	6.4233e+08	2.94657e+06	3.06942e+08	2.34704e+06	4.66921e+07	3.64793e+06	3.72015e+08	3.8022e+07	1.21481e+08	3.63078e+07	1.30935e+07	1.35115e+07	1.67869e+07	4.77528e+07	2.32066e+08	4.44358e+06	5.84758e+07	3.26896e+08	8.28523e+06	9.4603e+06	1.04906e+07	1.37634e+08	761002	1.3477e+08	2.75419e+07	8.25609e+06	1.45332e+06	1.38874e+08	1.23038e+07	2.9476e+06	1.55097e+06	109813	796376	96282.1	319864	1.16333e+06	6.5637e+06	684224
f	C	6.94298e+07	4.03453e+07	3.99933e+07	4.01163e+06	6.20148e+08	1.95241e+07	3.66893e+08	3.50943e+06	1.85232e+08	8.79631e+07	7.85121e+08	4.86137e+06	3.57169e+08	2.96758e+06	1.46168e+08	5.68725e+06	4.26698e+08	4.30414e+07	9.49442e+07	1.15355e+08	1.27569e+07	2.04567e+07	3.12279e+07	9.23914e+07	1.33967e+08	6.2959e+06	1.09069e+08	2.13358e+08	1.32374e+07	9.19417e+06	9.8621e+06	7.87788e+07	1.26825e+06	7.66466e+07	1.97583e+07	5.13017e+06	847756	9.95311e+07	7.73015e+06	3.76831e+06	2.67782e+06	185059	1.13513e+06	111243	138633	911106	6.07121e+06	614253
f	C	6.15535e+07	3.11281e+07	3.64668e+07	3.07119e+06	5.8581e+08	1.71179e+07	9.03555e+07	2.44619e+06	1.89967e+08	9.0375e+07	7.43565e+08	3.20101e+06	5.46219e+08	2.28376e+06	3.34641e+07	3.69139e+06	5.86118e+08	4.52207e+07	8.26011e+07	2.66775e+07	1.42593e+07	1.49264e+07	4.96317e+07	1.44163e+08	2.03418e+08	6.29138e+06	1.71125e+08	2.6633e+08	9.88446e+06	1.0467e+07	9.84245e+06	1.20657e+08	922012	1.16936e+08	2.3093e+07	4.96236e+06	582341	123046948	7.23763e+06	3.54331e+06	1.80369e+06	169590	1.00712e+06	43484.1	77605.8	385796	6.06539e+06	624311
f	C	6.72609e+07	3.41292e+07	3.85222e+07	3.37204e+06	6.24775e+08	1.31617e+07	2.18404e+08	3.26686e+06	1.92391e+08	9.21299e+07	8.04676e+08	5.38779e+06	3.59618e+08	2.50734e+06	8.04248e+07	6.40809e+06	4.35077e+08	4.39333e+07	8.97296e+07	6.70592e+07	9.84869e+06	1.57087e+07	1.90841e+07	5.43104e+07	1.05474e+08	5.82771e+06	6.77516e+07	2.26224e+08	1.32543e+07	7.25136e+06	1.25595e+07	6.19429e+07	1.30295e+06	6.07444e+07	2.26396e+07	8.54684e+06	761452	1.13409e+08	1.27922e+07	3.38714e+06	1.95628e+06	166526	1.13106e+06	91876.4	116548	941823	8.03007e+06	887370
f	C	4.96881e+07	4.36308e+07	2.87321e+07	4.37181e+06	5.91917e+08	1.14147e+07	2.40761e+08	3.3536e+06	1.97964e+08	9.66841e+07	751078117	2.33354e+06	1.99736e+08	3.23362e+06	9.72745e+07	2.8055e+06	2.37654e+08	4.9341e+07	8.30987e+07	7.48391e+07	1.76302e+07	2.01865e+07	1.49573e+07	4.27613e+07	1.23656e+08	5.77055e+06	5.28921e+07	1.8244e+08	1.92125e+07	1.2849e+07	6.25199e+06	7.23158e+07	1.77737e+06	7.08515e+07	1.83336e+07	1.64066e+07	808286	9.03801e+07	2.46752e+07	3.50917e+06	2.3993e+06	123592	966971	107253	85263	476447	6.32764e+06	647111
m	A	4.94039e+07	4.01943e+07	2.82862e+07	3.91991e+06	4.80015e+08	3.75327e+07	138073423	3.95134e+06	1.58665e+08	7.75867e+07	6.19356e+08	2.79795e+06	2.33148e+08	3.02631e+06	5.70343e+07	3.36396e+06	2.80133e+08	3.87112e+07	1.10807e+08	4.51863e+07	9.21319e+06	1.216e+07	4.3419e+07	1.26298e+08	247813002	5.8278e+06	1.53204e+08	3.21092e+08	1.38219e+07	6.88921e+06	1.07629e+07	1.44356e+08	1.2879e+06	1.42274e+08	2.61673e+07	7.92023e+06	970526	1.34409e+08	1.19641e+07	3.68687e+06	1.45218e+06	155346	961170	80124.4	253469	1.03873e+06	5.88916e+06	597130
m	C	5.16583e+07	5.83064e+07	2.97776e+07	5.81231e+06	5.64277e+08	2.43195e+07	3.41328e+08	4.03357e+06	1.70054e+08	8.12574e+07	7.1376e+08	3.29972e+06	2.14395e+08	4.33748e+06	1.3396e+08	3.93162e+06	2.57232e+08	3.92289e+07	5.68074e+07	1.07119e+08	1.13716e+07	6.83835e+06	1.94545e+06	5.88235e+06	8.36209e+07	9.16826e+06	6.87628e+06	3.36492e+08	1.81808e+07	8.32657e+06	8.55091e+06	4.99662e+07	1.69473e+06	4.87269e+07	2.71916e+07	5.9172e+06	936993	1.42653e+08	8.98091e+06	5.75667e+06	801351	120086	869410	135464	159816	597330	6.92096e+06	699262
m	C	5.67289e+07	6.99242e+07	3.2475e+07	7.0301e+06	6.62151e+08	4.26888e+07	2.2425e+08	5.84242e+06	2.1972e+08	1.05616e+08	8.37515e+08	4.10934e+06	2.34403e+08	5.2813e+06	9.04377e+07	4.97903e+06	2.83753e+08	5.44243e+07	1.00623e+08	7.05681e+07	1.08123e+07	7.50792e+06	9.8284e+06	2.81091e+07	1.64088e+08	8.90965e+06	3.50292e+07	3.05979e+08	2.91342e+07	7.94992e+06	8.58989e+06	9.60222e+07	2.66955e+06	9.46724e+07	2.30636e+07	6.71168e+06	1.40117e+06	1.26928e+08	1.05294e+07	5.47029e+06	918309	200022	1.30016e+06	105377	244125	487584	6.24591e+06	667052
f	A	5.53003e+07	4.08359e+07	3.15436e+07	4.04287e+06	5.58845e+08	1.07456e+07	2.17749e+08	2.23244e+06	1.72481e+08	8.10967e+07	7.19941e+08	5.96716e+06	2.9185e+08	2.99607e+06	9.27397e+07	7.09112e+06	3.55166e+08	39215016	6.42139e+07	7.24656e+07	1.09937e+07	1.25189e+07	2.12753e+07	6.09576e+07	1.01149e+08	5.89163e+06	7.48606e+07	2.10693e+08	1.55581e+07	7.77658e+06	1.15264e+07	5.89248e+07	1.43822e+06	5.8308e+07	1.91969e+07	6.96648e+06	528589	9.64152e+07	1.04931e+07	3.54404e+06	1.52447e+06	240803	1.56268e+06	79343.2	60253.6	1.41175e+06	6.63462e+06	700058
f	A	6.43273e+07	5.71716e+07	3.6515e+07	5.7437e+06	575559340	1.68121e+07	2.27267e+08	2.89735e+06	1.75641e+08	8.31466e+07	7.38636e+08	1.09862e+07	450577348	4.28153e+06	9.45443e+07	1.28962e+07	530277611	4.0423e+07	7.68399e+07	7.54899e+07	3.38451e+06	1.48209e+07	1.94284e+07	5.7294e+07	1.92519e+08	7.75171e+06	6.98474e+07	2.64527e+08	2.22402e+07	2.26024e+06	9.93138e+06	1.12406e+08	2.05806e+06	1.12183e+08	2.10258e+07	6.43424e+06	685519	1.11946e+08	9.47489e+06	4.70195e+06	1.88645e+06	238491	900439	32535.8	63047.2	1.29621e+06	6.56597e+06	682633
f	C	8.22921e+07	4.83156e+07	4.3084e+07	4.4445e+06	611719946	1.7579e+07	1.55644e+08	3.68846e+06	2.04376e+08	1.01276e+08	7.82284e+08	6.54827e+06	6.00534e+08	3.50737e+06	6.12688e+07	7.79912e+06	671900170	5.09848e+07	7.95029e+07	5.02748e+07	8.43636e+06	1.48691e+07	2.70436e+07	7.80523e+07	1.42648e+08	6.46885e+06	9.4712e+07	248217787	1.68006e+07	6.15329e+06	8.65063e+06	8.45506e+07	1.51745e+06	8.22173e+07	2.23461e+07	6.98061e+06	863217	1.20006e+08	1.04892e+07	3.877e+06	1.86613e+06	153703	1.1498e+06	55259.7	94222.5	1.45242e+06	4.95045e+06	572971
f	C	4.63444e+07	2.94368e+07	2.67731e+07	2.89557e+06	5.02679e+08	1.60147e+07	2.2832e+08	5.79905e+06	1.58072e+08	7.61249e+07	6.34007e+08	1.07613e+07	149164934	2.19229e+06	9.0227e+07	12827413	1.78834e+08	3.71085e+07	1.19203e+08	7.16384e+07	1.00305e+07	1.4782e+07	2.44976e+07	7.13395e+07	1.74724e+08	5.5982e+06	8.53568e+07	220991891	8.98052e+06	7.30567e+06	9.3701e+06	1.02805e+08	855924	9.86676e+07	2.23161e+07	8.29792e+06	1.42623e+06	1.07404e+08	1.23396e+07	3.61609e+06	1.78235e+06	133020	793745	74094.9	153919	1.67692e+06	4.99025e+06	517106
f	A	6.33926e+07	4.77884e+07	3.61043e+07	4.72195e+06	5.89622e+08	8.39609e+06	2.56883e+08	2.38221e+06	1.8116e+08	8.54862e+07	7.65125e+08	5.9185e+06	4.2659e+08	3.50479e+06	104917517	6.96068e+06	5.13587e+08	4.20751e+07	7.04834e+07	8.35041e+07	1.07077e+07	9.96021e+06	3.18049e+06	9.63473e+06	8.08583e+07	6.09357e+06	1.14497e+07	2.69959e+08	2.09191e+07	7.43865e+06	9.25074e+06	4.73882e+07	1.99696e+06	4.70862e+07	2.50044e+07	7.45544e+06	566261	1.24779e+08	1.11048e+07	3.66059e+06	1.16075e+06	131763	905401	72281	56095.3	57178.1	7.88786e+06	912103
m	A	4.77338e+07	2.55365e+07	2.74591e+07	2.48044e+06	4.81465e+08	2.5003e+07	2.2601e+08	3.77954e+06	1.59951e+08	7.77899e+07	6.19646e+08	4.72519e+06	2.07285e+08	1.85281e+06	9.2138e+07	5.69076e+06	2.47307e+08	3.91902e+07	1.16207e+08	7.27249e+07	8.0377e+06	1.23275e+07	9.75618e+06	2.94105e+07	1.78285e+08	4.94773e+06	3.54159e+07	3.06853e+08	6.25617e+06	6.14672e+06	7.56856e+06	1.04687e+08	597977	1.01671e+08	2.66438e+07	8.99181e+06	868909	135680968	1.32926e+07	3.0953e+06	1.20918e+06	134387	786856	125328	224479	1.9479e+06	6.41311e+06	671429
m	C	4.7816e+07	3.74579e+07	2.78362e+07	3.71943e+06	6.20919e+08	2.83274e+07	3.35782e+08	3.60079e+06	2.01959e+08	9.76567e+07	7.86133e+08	3.61386e+06	1.97016e+08	2.76258e+06	1.43547e+08	4.15619e+06	2.35793e+08	4.76978e+07	6.62616e+07	112951498	2.34866e+07	5.65251e+06	1.87538e+07	5.36933e+07	1.49391e+08	7.05337e+06	6.43367e+07	3.13698e+08	1.32163e+07	1.68934e+07	6.29265e+06	8.78172e+07	1.22521e+06	8.50516e+07	2.43104e+07	7.94969e+06	867254	1.30899e+08	1.20989e+07	4.47565e+06	781901	142288	892877	150517	211507	782919	6.55133e+06	691257
f	C	4.88516e+07	3.61101e+07	2.85958e+07	3.63562e+06	6.4558e+08	1.63763e+07	5.42051e+07	2.34705e+06	2.04449e+08	9.73312e+07	8.26086e+08	5.62727e+06	4.30034e+08	2.67616e+06	1.96873e+07	6.49837e+06	5.20109e+08	4.63332e+07	8.33847e+07	1.56716e+07	1.25858e+07	1.86727e+07	6.17135e+07	1.78271e+08	1.86759e+08	6.08663e+06	2.13725e+08	3.32698e+08	1.15495e+07	9.35424e+06	1.03815e+07	1.119e+08	1.11841e+06	1.07937e+08	2.75895e+07	5.42175e+06	518386	1.49415e+08	8.00726e+06	3.7301e+06	2.66865e+06	217467	1.34947e+06	44936.3	106078	729334	9.63353e+06	991259
[truncated: 145 more columns]
