# Supplementary material for: Ion-Pairing Chromatography and Amine Derivatization Provide Complementary Approaches for the Targeted LC-MS Analysis of the Polar Metabolome
Source: J Proteome Res. 2022 May 10;21(6):1428–37. doi: 10.1021/acs.jproteome.2c00030 (PMC9171846; doi:10.1021/acs.jproteome.2c00030)
Supplement: Supplementary file 7 — pr2c00030_si_007.xlsx [file pr2c00030_si_007.xlsx]

## Sheet: Table S6
Table S7. Output of statistical analysis of liver data.
Metabolite	Ampelopsin	Sex	Interaction	Analytical method
3D8_FAD 784.1499 97 Mean Area	0.661438	0.000175485	0.389369	IPC
1D10_XANTHINE 151.0261 108 Mean Area	0.72937	0.64735	5.55202e-06	IPC
3D8_FAD 784.1499 437 Mean Area	0.599532	0.000123008	0.289838	IPC
1D10_XANTHINE 151.0261 42 Mean Area	0.749229	0.696397	3.72703e-06	IPC
2D11_ADENOSINE-MONOPHOSPHATE 346.1 134 Mean Area	0.785367	0.046518	0.00672152	IPC
6C1_N-ACETYLLEUCINE 172.1 130 Mean Area	0.348826	3.09758e-07	0.0100764	IPC
3B6_URIDINE DIPHOSPHATE GLUCOSE_3C12_URIDINE DIPHOSPHATEGALACTOSE 565.0477 323 Mean Area	0.992535	0.653709	0.0724022	IPC
5C11_N-ACETYLPHENYLALANINE 206.1 164 Mean Area	0.374579	0.00102555	0.0275423	IPC
1A4_INOSINE MONOPHOSPHATE 347.03989 79 Mean Area	0.893151	0.0827036	0.0168858	IPC
1A4_INOSINE MONOPHOSPHATE 347.03989 97 Mean Area	0.796015	0.106406	0.0240295	IPC
2D11_ADENOSINE-MONOPHOSPHATE 346.1 97 Mean Area	0.81936	0.0299078	0.00658644	IPC
3F11_INDOXYL SULFATE 212 132 Mean Area	0.961537	0.00673448	0.0288369	IPC
3F6_URIDINE DIPHOSPHATE GLUCURONIC ACID 579.07 403.055 Mean Area	0.854243	0.00452612	0.609764	IPC
1D10_XANTHINE 151.0261 80 Mean Area	0.727707	0.692429	5.54259e-06	IPC
3B6_URIDINE DIPHOSPHATE GLUCOSE_3C12_URIDINE DIPHOSPHATEGALACTOSE 565.0477 79 Mean Area	0.777474	0.613265	0.0648386	IPC
3F11_INDOXYL SULFATE 212 80 Mean Area	0.98399	0.00663239	0.0270181	IPC
3F6_URIDINE DIPHOSPHATE GLUCURONIC ACID 579.07 158.95 Mean Area	0.96715	0.0033392	0.579022	IPC
1A4_INOSINE MONOPHOSPHATE 347.03989 135 Mean Area	0.933811	0.128551	0.0277847	IPC
1F12_MALATE 133.01 71 Mean Area	0.0159195	0.137292	2.78207e-06	IPC
3B6_URIDINE DIPHOSPHATE GLUCOSE_3C12_URIDINE DIPHOSPHATEGALACTOSE 565.0477 97 Mean Area	0.9137	0.632156	0.0601855	IPC
4F11_CDP-ETHANOLAMINE 445.16 79 Mean Area	0.0808428	0.669479	0.180659	IPC
5C6_GLUTARATE 131 87.1 Mean Area	0.118329	0.00062966	1.85387e-05	IPC
2A2_AMINOADIPATE_2F4_N-METHYLGLUTAMATE 160.1 98.1 Mean Area	0.188582	0.00198605	0.000245281	IPC
2A2_AMINOADIPATE_2F4_N-METHYLGLUTAMATE 160.1 116.2 Mean Area	0.182742	0.00196475	0.000207805	IPC
4A4_N-ACETYLGLUTAMATE 188.1 128.1 Mean Area	0.147353	0.00669086	3.54116e-05	IPC
6E3_HYDROXYPHENYLLACTATE 181.1 162.9 Mean Area	0.0327037	0.43802	0.150115	IPC
2A2_AMINOADIPATE_2F4_N-METHYLGLUTAMATE 160.1 142.1 Mean Area	0.191451	0.00197442	0.000210414	IPC
2D3_GLUCONATE 195 75 Mean Area	0.17154	1.27109e-05	0.794137	IPC
1F7_HYPOXANTHINE 135.0312 92.1 Mean Area	0.857971	0.225338	9.9222e-05	IPC
4F11_CDP-ETHANOLAMINE 445.16 202.06 Mean Area	0.0715092	0.681886	0.186746	IPC
5H11_GLUCOSE 1-PHOSPHATE 259.1 241.1 Mean Area	0.00188971	0.00493235	0.885022	IPC
4A4_N-ACETYLGLUTAMATE 188.1 102 Mean Area	0.164827	0.00713951	3.8771e-05	IPC
1F7_HYPOXANTHINE 135.0312 65.1 Mean Area	0.876303	0.218746	8.45513e-05	IPC
4A4_N-ACETYLGLUTAMATE 188.1 170.2 Mean Area	0.141433	0.00705695	3.93437e-05	IPC
2D3_GLUCONATE 195 99 Mean Area	0.0280834	0.00877601	0.442124	IPC
4A9_PANTOTHENATE 218.1 146.1 Mean Area	0.543631	0.346645	0.728262	IPC
5C11_N-ACETYLPHENYLALANINE 206.1 146.9 Mean Area	0.313485	0.001668	0.0231335	IPC
2D3_GLUCONATE 195 129 Mean Area	0.130969	0.00753097	0.854884	IPC
4A9_PANTOTHENATE 218.1 88.1 Mean Area	0.652545	0.430562	0.744665	IPC
6E3_HYDROXYPHENYLLACTATE 181.1 134.9 Mean Area	0.0432706	0.370994	0.122861	IPC
5C6_GLUTARATE 131 113.1 Mean Area	0.0297292	1.51184e-05	3.52621e-06	IPC
3B5_RIBOFLAVIN 375.13101 212.1 Mean Area	0.877905	0.00602459	0.859529	IPC
3B5_RIBOFLAVIN 375.13101 255.1 Mean Area	0.48997	0.0144564	0.773027	IPC
4E9_ANSERINE 239 168 Mean Area	0.334439	0.00147443	0.289516	IPC
1B6_N-ACETYLTRYPTOPHAN 245.0932 74.06 Mean Area	0.352923	4.26524e-10	0.000798894	IPC
5D5_2,3-DIHYDROXYBENZOATE 153.0193 81.1 Mean Area	0.921276	0.704822	0.709536	IPC
6A10_AZELATE 187.2 125.2 Mean Area	0.370545	0.511755	0.949716	IPC
6A10_AZELATE 187.2 97.1 Mean Area	0.383115	0.529398	0.890346	IPC
6A9_ITACONATE_6C9_2-METHYLMALEATE 129.0193 85.1 Mean Area	0.836617	0.286902	0.522368	IPC
3E2_N-ACETYLMETHIONINE 190.1 148.1 Mean Area	0.604248	9.46913e-06	0.190834	IPC
6E3_HYDROXYPHENYLLACTATE 181.1 73 Mean Area	0.108065	0.255797	0.220777	IPC
2C12_GLUCURONATE 193.1 73.1 Mean Area	0.339949	0.0978498	0.0530741	IPC
4B10_RAFFINOSE 503.16 89 Mean Area	0.839389	0.0947296	0.900017	IPC
4E1_GUANIDINOSUCCINATE 174.1 132 Mean Area	0.14604	0.0119678	0.0240145	IPC
4B10_RAFFINOSE 503.16 179 Mean Area	0.73435	0.0575079	0.786703	IPC
4B4_THYMIDINE-MONOPHOSPHATE 321.0493 195 Mean Area	0.61978	0.0096889	0.0922507	IPC
3E2_N-ACETYLMETHIONINE 190.1 142.2 Mean Area	0.837034	5.08822e-06	0.296102	IPC
2H2_N-ACETYLASPARTATE 174.0408 88 Mean Area	0.699078	0.274929	0.987068	IPC
4B4_THYMIDINE-MONOPHOSPHATE 321.0493 97 Mean Area	0.824634	0.0214321	0.16028	IPC
2D2_DEOXYURIDINE 227.1 184.1 Mean Area	0.882349	0.594505	0.598626	IPC
3C6_ADP-GLUCOSE 588.075 79 Mean Area	0.379435	0.220642	0.18222	IPC
2C12_GLUCURONATE 193.1 113.1 Mean Area	0.302128	0.086069	0.0694147	IPC
5G1_HIPPURATE 178 77.1 Mean Area	0.378583	0.271863	0.0239781	IPC
2A3_DEOXYCYTIDINE 226 93.1 Mean Area	0.900858	0.768939	0.698675	IPC
1B6_N-ACETYLTRYPTOPHAN 245.0932 203.17 Mean Area	0.822038	1.65243e-06	0.00324327	IPC
5C6_GLUTARATE 131 69.1 Mean Area	0.0148579	1.4352e-06	1.56173e-06	IPC
4B4_THYMIDINE-MONOPHOSPHATE 321.0493 79 Mean Area	0.58549	0.0109603	0.122942	IPC
3C5_GUANOSINE DIPHOSPHATE MANNOSE 604.07 79 Mean Area	0.317461	0.801683	0.0281451	IPC
3B1_5-METHYLCYTOSINE 124.0516 81.139 Mean Area	0.810476	0.653351	0.514673	IPC
3C5_GUANOSINE DIPHOSPHATE MANNOSE 604.07 159 Mean Area	0.176342	0.756399	0.0459266	IPC
4D7_N-FORMYL-L-METHIONINE 176.0387 128 Mean Area	0.0385238	0.00038899	0.541345	IPC
5G1_HIPPURATE 178 134.1 Mean Area	0.341427	0.252148	0.0201312	IPC
3E2_N-ACETYLMETHIONINE 190.1 47.14 Mean Area	0.768022	4.09121e-05	0.0944145	IPC
6A10_AZELATE 187.2 169.1 Mean Area	0.0355719	0.714842	0.698673	IPC
6A9_ITACONATE_6C9_2-METHYLMALEATE 129.0193 41.1 Mean Area	0.897542	0.269631	0.225437	IPC
5H11_GLUCOSE 1-PHOSPHATE 259.1 79 Mean Area	0.443056	0.219311	0.0883852	IPC
3C4_CYTIDINE MONOPHOSPHATE 322.0446 211.1 Mean Area	0.816679	0.776166	0.0439314	IPC
2G5_NADP 742.1 620.1 Mean Area	0.731504	0.00276184	0.530748	IPC
3C4_CYTIDINE MONOPHOSPHATE 322.0446 79 Mean Area	0.877864	0.891952	0.0509932	IPC
2H2_N-ACETYLASPARTATE 174.0408 114 Mean Area	0.724986	0.316082	0.992839	IPC
5G7_3-(2-HYDROXYPHENYL)PROPANOATE 165.1 121.1 Mean Area	0.772124	0.875522	0.225103	IPC
4E1_GUANIDINOSUCCINATE 174.1 88 Mean Area	0.217787	0.0173814	0.0291176	IPC
2G5_NADP 742.1 408 Mean Area	0.528389	0.00554732	0.598372	IPC
3G7_GUANOSINE MONOPHOSPHATE 362.1 79 Mean Area	0.870054	0.841021	0.000820584	IPC
4G8_GLYCEROL 3-PHOSPHATE 171.00587 97.08 Mean Area	0.00166174	0.0193769	0.363818	IPC
4G8_GLYCEROL 3-PHOSPHATE 171.00587 79 Mean Area	0.00119349	0.017585	0.352485	IPC
6B10_SUBERATE 173.1 111 Mean Area	0.384716	0.377744	0.531461	IPC
3G7_GUANOSINE MONOPHOSPHATE 362.1 211 Mean Area	0.848081	0.823037	0.000871218	IPC
6B11_ADIPATE 145.1 81.1 Mean Area	0.307044	0.484145	0.220391	IPC
1F10_GUANOSINE 282.0844 150.1 Mean Area	0.157611	0.51417	9.61371e-07	IPC
1B8_INOSINE 267.0735 135 Mean Area	0.904695	0.223607	5.05864e-06	IPC
1F5_ASPARTATE 132.03 115.1 Mean Area	0.292674	0.682126	0.0146084	IPC
1B8_INOSINE 267.0735 108 Mean Area	0.967826	0.191785	2.97849e-05	IPC
1F10_GUANOSINE 282.0844 108 Mean Area	0.167381	0.62989	1.8251e-06	IPC
6C1_N-ACETYLLEUCINE 172.1 58 Mean Area	0.368169	8.76911e-08	0.00305648	IPC
1F10_GUANOSINE 282.0844 133.1 Mean Area	0.189653	0.493567	1.4441e-06	IPC
1F3_URACIL 111.02 42.1 Mean Area	0.265414	0.196225	0.0217722	IPC
6B10_SUBERATE 173.1 83 Mean Area	0.347062	0.377192	0.681753	IPC
2D2_DEOXYURIDINE 227.1 94.1 Mean Area	0.925533	0.516945	0.48887	IPC
1F5_ASPARTATE 132.03 88.1 Mean Area	0.2653	0.686332	0.0128271	IPC
2F9_CYSTEATE 168 81 Mean Area	0.529376	0.000275661	5.26756e-05	IPC
4G1_STACHYOSE 665.2145 89 Mean Area	0.0485246	0.509576	0.64572	IPC
6C1_N-ACETYLLEUCINE 172.1 128.1 Mean Area	0.825357	0.138339	0.588229	IPC
3G8_N-ACETYLALANINE 130.1 88.11 Mean Area	0.0421275	0.215386	0.543989	IPC
1F5_ASPARTATE 132.03 71 Mean Area	0.242172	0.681979	0.0112178	IPC
6B11_ADIPATE 145.1 83.1 Mean Area	0.781506	0.784161	0.243481	IPC
4E9_ANSERINE 239 58 Mean Area	0.123884	0.00196393	0.316381	IPC
4D1_GLUCOSAMINE 6-SULFATE 258.02839 139 Mean Area	0.803062	0.788936	0.851512	IPC
4B9_ADENOSINE 266.2 107.1 Mean Area	0.889558	0.791416	0.0133345	IPC
3F8_CYTIDINE DIPHOSPHATE 402 158.95 Mean Area	0.613077	0.839443	0.00303553	IPC
6B11_ADIPATE 145.1 101.1 Mean Area	0.53169	0.639938	0.737438	IPC
4B9_ADENOSINE 266.2 134.1 Mean Area	0.884195	0.809663	0.00538147	IPC
2H10_URIDINE TRIPHOSPHATE 483 158.96 Mean Area	0.560429	0.287314	0.000807471	IPC
4D7_N-FORMYL-L-METHIONINE 176.0387 98 Mean Area	0.527486	0.682794	0.155703	IPC
2F9_CYSTEATE 168 151 Mean Area	0.257033	0.000698627	3.77735e-05	IPC
1A12_URATE 167.0211 124.08 Mean Area	0.242063	0.416745	0.84732	IPC
2H2_N-ACETYLASPARTATE 174.0408 130 Mean Area	0.613628	0.304696	0.787232	IPC
6D10_PYRIDOXAL 166.1 136 Mean Area	0.909944	0.067747	0.747302	IPC
1A12_URATE 167.0211 69.12 Mean Area	0.281448	0.353083	0.848058	IPC
2H10_URIDINE TRIPHOSPHATE 483 79.06 Mean Area	0.591929	0.296357	0.00101581	IPC
6D10_PYRIDOXAL 166.1 138.1 Mean Area	0.968107	0.337315	0.171688	IPC
3C6_ADP-GLUCOSE 588.075 346 Mean Area	0.635954	0.0828482	0.286615	IPC
1C7_CREATININE 112.0516 41.2 Mean Area	0.305951	0.294713	0.613067	IPC
1C7_CREATININE 112.0516 68 Mean Area	0.74317	0.425016	0.536206	IPC
2E8_3-HYDROXYMETHYLGLUTARATE 161.1 101.1 Mean Area	0.651564	0.777716	0.285797	IPC
1G1_MSMLS_ISOCITRATE 191 111 Mean Area	0.388099	0.000803936	0.554113	IPC
3F8_CYTIDINE DIPHOSPHATE 402 110 Mean Area	0.919259	0.622019	0.00651913	IPC
4C2_ADENOSINE TRIPHOSPHATE 506.1 159 Mean Area	0.831674	0.0455366	0.0392033	IPC
4C2_ADENOSINE TRIPHOSPHATE 506.1 408.2 Mean Area	0.783064	0.0518707	0.0445412	IPC
1F2_PHENYLALANINE 164.0717 103.1 Mean Area	0.860764	0.411285	0.00779374	IPC
3F4_GUANOSINE DIPHOSPHATE 442.1 159 Mean Area	0.725595	0.205502	0.00248864	IPC
1F2_PHENYLALANINE 164.0717 72 Mean Area	0.831954	0.423327	0.0100159	IPC
3F4_GUANOSINE DIPHOSPHATE 442.1 150.1 Mean Area	0.770821	0.209647	0.00249993	IPC
6D10_PYRIDOXAL 166.1 108 Mean Area	0.631817	0.335747	0.0872971	IPC
1F2_PHENYLALANINE 164.0717 147.1 Mean Area	0.819962	0.401983	0.0091893	IPC
4D1_GLUCOSAMINE 6-SULFATE 258.02839 97 Mean Area	0.391984	0.00519543	0.0265217	IPC
6B10_SUBERATE 173.1 57 Mean Area	0.542313	0.623805	0.535506	IPC
2C10_DEOXYGUANOSINE-MONOPHOSPHATE 346.09 79 Mean Area	0.211922	0.00115219	0.0507968	IPC
4D1_GLUCOSAMINE 6-SULFATE 258.02839 198.9 Mean Area	0.340659	0.488749	0.657229	IPC
3F3_URIDINE DIPHOSPHATE-N-ACETYLGLUCOSAMINE 606.07 385 Mean Area	0.357051	0.161637	0.221891	IPC
6B7_2,6-DIHYDROXYPYRIDINE 110.13 66.07 Mean Area	0.000264678	0.0497153	0.00824626	IPC
2C10_DEOXYGUANOSINE-MONOPHOSPHATE 346.09 133 Mean Area	0.156507	0.0200075	0.038074	IPC
3D9_DEOXYGUANOSINE 266.0895 133.1 Mean Area	0.116788	0.123803	0.333811	IPC
4D7_N-FORMYL-L-METHIONINE 176.0387 84 Mean Area	0.112494	0.00335216	0.295346	IPC
3D9_DEOXYGUANOSINE 266.0895 150.1 Mean Area	0.151236	0.217112	0.46791	IPC
3F3_URIDINE DIPHOSPHATE-N-ACETYLGLUCOSAMINE 606.07 273 Mean Area	0.318162	0.144627	0.187368	IPC
2A3_DEOXYCYTIDINE 226 135.1 Mean Area	0.940743	0.610294	0.957152	IPC
5D5_2,3-DIHYDROXYBENZOATE 153.0193 109.12 Mean Area	0.913976	0.769504	0.369362	IPC
5D5_2,3-DIHYDROXYBENZOATE 153.0193 91.1 Mean Area	0.959436	0.704949	0.485178	IPC
2D5_KYNURENINE 207.1 143.9 Mean Area	0.872337	0.976278	0.870062	IPC
2C5_GALACTITOL 181.1 71 Mean Area	0.130172	0.0136699	0.0183236	IPC
1E5_THYMINE 125 42.1 Mean Area	0.49205	0.420719	0.201414	IPC
1E7_LACTATE 89 43.1 Mean Area	0.410553	0.737834	0.225425	IPC
2E8_3-HYDROXYMETHYLGLUTARATE 161.1 57.2 Mean Area	0.586169	0.724804	0.287458	IPC
2C10_DEOXYGUANOSINE-MONOPHOSPHATE 346.09 150.12 Mean Area	0.563855	0.00262464	0.0305803	IPC
1C1_GLUTAMATE 146.0459 102.1 Mean Area	0.198861	0.556189	0.00188576	IPC
6C8_HOMOVANILLATE 181.1 137 Mean Area	0.384381	0.149228	0.325279	IPC
1C1_GLUTAMATE 146.0459 128.1 Mean Area	0.183263	0.555095	0.00166969	IPC
2G8_GUANOSINE TRIPHOSPHATE 522.02 424.09 Mean Area	0.783233	0.0385609	0.00200393	IPC
4A11_ANILINE-2-SULFONATE 172.00687 80 Mean Area	0.731183	0.261475	0.202329	IPC
3G8_N-ACETYLALANINE 130.1 119 Mean Area	0.638529	0.686416	0.430948	IPC
4C1_SACCHARATE 209.0303 71 Mean Area	0.285557	0.421031	0.544821	IPC
2G8_GUANOSINE TRIPHOSPHATE 522.02 79.06 Mean Area	0.568206	0.0232762	0.00774757	IPC
2G8_GUANOSINE TRIPHOSPHATE 522.02 158.95 Mean Area	0.68262	0.036431	0.00345117	IPC
4A11_ANILINE-2-SULFONATE 172.00687 108 Mean Area	0.6123	0.40625	0.259368	IPC
4G1_STACHYOSE 665.2145 838 Mean Area	0.959825	0.874804	0.920039	IPC
4G4_D-RIBOSE 5-PHOSPHATE 229.0119 97 Mean Area	0.727429	0.0422336	0.0621606	IPC
5G7_3-(2-HYDROXYPHENYL)PROPANOATE 165.1 106.1 Mean Area	0.829319	0.0337451	0.236901	IPC
3C9_3-NITRO-L-TYROSINE 225.05 181 Mean Area	0.591907	0.701941	0.575605	IPC
3D9_DEOXYGUANOSINE 266.0895 66 Mean Area	0.565016	0.0798101	0.746395	IPC
4C1_SACCHARATE 209.0303 85.11 Mean Area	0.107138	0.271906	0.530484	IPC
3C9_3-NITRO-L-TYROSINE 225.05 148 Mean Area	0.740541	0.282329	0.655794	IPC
3E11_S-ADENOSYLHOMOCYSTEINE 383.1143 134.1 Mean Area	0.100405	0.670364	0.060312	IPC
3E11_S-ADENOSYLHOMOCYSTEINE 383.1143 248.1 Mean Area	0.10546	0.691062	0.0550431	IPC
5A10_XANTHURENATE 204 131.15 Mean Area	0.922602	0.77251	0.150562	IPC
5A10_XANTHURENATE 204 160.09 Mean Area	0.981523	0.541988	0.540812	IPC
3C9_3-NITRO-L-TYROSINE 225.05 163 Mean Area	0.848649	0.894582	0.858344	IPC
3D10_OROTATE 155.1 67 Mean Area	0.241809	0.0288931	0.289816	IPC
1F3_URACIL 111.02 67.3 Mean Area	0.646859	0.452262	0.434379	IPC
4C3_3-METHOXYTYROSINE 210.0772 135 Mean Area	0.75269	0.259749	0.054298	IPC
2C5_GALACTITOL 181.1 101 Mean Area	0.713722	0.477223	0.849027	IPC
2C5_GALACTITOL 181.1 59 Mean Area	0.750547	0.352559	0.912231	IPC
4D10_5-HYDROXYTRYPTOPHAN 219.18 132 Mean Area	0.701489	0.989685	0.215599	IPC
6C8_HOMOVANILLATE 181.1 122 Mean Area	0.152677	0.582957	0.396801	IPC
4D10_5-HYDROXYTRYPTOPHAN 219.18 144.1 Mean Area	0.599592	0.452654	0.355744	IPC
3B1_5-METHYLCYTOSINE 124.0516 42.139 Mean Area	0.462927	0.327877	0.0899616	IPC
4C3_3-METHOXYTYROSINE 210.0772 193 Mean Area	0.472561	0.617699	0.496361	IPC
4D10_5-HYDROXYTRYPTOPHAN 219.18 74.06 Mean Area	0.462337	0.0913523	0.534591	IPC
5H3_6-CARBOXYHEXANOATE 159.1 115.1 Mean Area	0.943072	0.732746	0.380189	IPC
3D10_OROTATE 155.1 111.2 Mean Area	0.0169656	0.0245611	0.109464	IPC
5H3_6-CARBOXYHEXANOATE 159.1 97.1 Mean Area	0.769973	0.472762	0.347537	IPC
5H3_6-CARBOXYHEXANOATE 159.1 95 Mean Area	0.844629	0.475115	0.39785	IPC
4C3_3-METHOXYTYROSINE 210.0772 134.1 Mean Area	0.509353	0.959975	0.203273	IPC
2-Aminoadipate	0.0676139	0.000421505	0.000249369	NMR
3-Hydroxybutyrate	0.393709	0.11891	0.366216	NMR
Alanine	0.374764	0.71146	0.00179133	NMR
Aspartate	0.695506	0.372032	0.0164626	NMR
Choline	0.623962	0.122228	0.175173	NMR
GTP	0.170539	0.413519	1.00286e-06	NMR
Glucose	0.895886	0.737559	0.0443221	NMR
Glutamate	0.114227	0.704976	0.00687894	NMR
Glutamine	0.0112727	0.489289	0.0498748	NMR
Glycerol	0.544109	0.00129318	0.0114796	NMR
Glycine	0.691562	0.00766008	0.698147	NMR
Histidine	0.271234	0.210774	0.773551	NMR
Inosine	0.990925	0.361758	1.17322e-07	NMR
Isoleucine	0.70937	0.135456	0.00721197	NMR
Lactate	0.0921867	8.64535e-05	0.0915173	NMR
Lysine	0.712118	0.182891	0.00660529	NMR
NAD+	0.126999	0.00372045	0.41446	NMR
NADP+	0.750541	0.0226626	0.00163487	NMR
Niacinamide	0.188222	0.0468862	0.0186768	NMR
O-Phosphocholine	0.615209	0.482621	0.628455	NMR
Ornithine	0.233192	0.622773	0.00197678	NMR
Phenylalanine	0.20488	0.11222	0.620265	NMR
Succinate	0.409261	0.000518087	0.00625091	NMR
Taurine	0.00777478	0.045736	0.273947	NMR
Trimethylamine	0.473963	7.46585e-10	0.266214	NMR
Tyrosine	0.872024	0.810371	0.152172	NMR
UDP-glucose	0.949586	0.831473	0.00117975	NMR
UMP	0.0737568	0.0018469	0.000163982	NMR
Uridine	0.106576	0.00329215	4.7669e-05	NMR
Valine	0.918679	0.0183617	0.0002541	NMR
Ammonium	0.57407	0.182095	0.233078	AQT
CREATINE (Test)	0.872901	0.252428	0.693452	AQT
NORSPERMIDINE function but D-ORNITHINE peak	0.737448	0.834488	0.00799813	AQT
TRYPTAMINE	0.272042	2.30699e-08	0.000323211	AQT
5-HYDROXYLYSINE (Test)	0.225432	0.548419	0.237926	AQT
SARCOSINE	0.990943	0.0624235	0.0138257	AQT
13C-ALANINE	0.747865	0.381431	0.430684	AQT
AMINOISOBUTANOATE	0.830112	0.442383	0.0102128	AQT
2-AMINOISOBUTYRATE (Test)	0.717902	0.514471	0.00274487	AQT
GAMMA-AMINOBUTYRATE	0.959254	0.0728602	0.0445326	AQT
SERINE	0.680751	0.148611	0.738717	AQT
DIETHANOLAMINE	0.384279	0.897995	0.0166772	AQT
HYPOTAURINE	0.417177	4.37797e-08	0.538808	AQT
13C-PROLINE	0.810547	0.0828436	0.00501406	AQT
NORVALINE	0.0069293	0.817218	0.901977	AQT
5-AMINOPENTANOATE	0.012205	0.618802	0.00146029	AQT
13C-VALINEs	0.405691	0.166076	0.0579504	AQT
HOMOSERINE	0.439858	0.118436	0.00127644	AQT
ALLOTHREONINE	0.216271	0.211495	0.366621	AQT
13C-THREONINE	0.308648	0.347673	0.312771	AQT
CYSTINE	0.242492	0.180705	0.354232	AQT
N-ACETYLPUTRESCINE	0.32324	0.522094	0.414563	AQT
AGMATINE (Test)	0.398162	0.226869	0.193473	AQT
cis-4-HYDROXY-L-PROLINE	0.663293	0.0100463	0.586863	AQT
trans-4-HYDROXY-L-PROLINE	0.0379269	8.20069e-08	9.41928e-05	AQT
12C NORLEUCINE	0.593433	0.631401	0.620817	AQT
ASPARAGINE	0.0309798	0.562745	0.373934	AQT
LEUCINE	0.432779	0.921533	0.907351	AQT
ISOLEUCINE	0.492876	0.396505	0.996428	AQT
13C ASPARTATE	0.546576	0.293066	0.0703683	AQT
HOMOCYSTEINE (Test)	0.439602	0.813302	0.896237	AQT
TYRAMINE	0.0488854	0.00502662	0.13871	AQT
ETHANOLAMINE PHOSPHATE / O-PHOSPHOETHANOLAMINE	0.30257	0.127859	0.954994	AQT
13C GLUTAMATE	0.210179	0.841018	0.0859884	AQT
13C GLUTAMINE	0.398022	0.985716	0.921571	AQT
N-METHYLASPARTATE	0.675689	0.837018	0.366812	AQT
O-ACETYLSERINE	0.164434	0.68067	0.809571	AQT
13C-METHIONINE	0.661109	0.720866	0.00330054	AQT
3-SULFINOALANINE	0.745644	0.000555994	0.837414	AQT
HISTIDINE	0.164228	0.160461	0.244012	AQT
AMINOADIPATE	0.281998	0.014619	0.260417	AQT
13C PHENYLALANINE	0.271536	0.809827	0.223359	AQT
4-HYDROXY-L-PHENYLGLYCINE	0.158168	0.000197435	0.783676	AQT
6-HYDROXYDOPAMINE	0.181759	0.0323665	0.48933	AQT
NORADRENALINE	0.135254	0.00199651	0.00140215	AQT
CYSTEATE/1-and 3-METHYL-L-HISTIDINE ALL (Test)	0.351533	0.271851	0.0975942	AQT
CYSTEATE/1-and 3-METHYL-L-HISTIDINE B (Test)	0.387994	0.169281	0.683727	AQT
CYSTEATE/1-and 3-METHYL-L-HISTIDINE C (Test)	0.489267	0.00408256	0.0245735	AQT
ARGININE 3.5&3.6 (Test)	0.372323	0.492094	0.972193	AQT
ARGININE 4 (Test)	0.12927	0.0193385	0.716599	AQT
SEROTONIN	0.207631	0.446861	0.637748	AQT
S-CARBOXYMETHYLCYSTEINE	0.337171	0.803796	0.575977	AQT
METHIONINE SULFOXIMINE	0.657826	0.0411929	0.000229145	AQT
TYROSINE	0.217489	0.184321	0.602781	AQT
O-PHOSPHOSERINE	0.152333	0.0214162	0.57465	AQT
N-ALPHA-ACETYLLYSINE 6.6 (Test)	0.379691	5.0266e-06	0.00111578	AQT
N-ALPHA-ACETYLLYSINE 6.7 (Test)	0.402393	0.000168109	0.00947735	AQT
N,N,N-TRIMETHYLLYSINE (Test)	0.491803	0.0518614	0.311868	AQT
GLUCOSAMINATE	0.00338461	4.87036e-06	0.018331	AQT
13CTRYPTOPHAN	0.470073	0.0352221	0.90697	AQT
KYNURENINE	0.370026	0.213379	0.595249	AQT
3-METHOXYTYROSINE	0.687361	0.384217	0.572811	AQT
CARNOSINE	0.599472	0.000964817	0.159963	AQT
ANSERINE	0.399219	0.0893756	0.230984	AQT
Phospho-Arginine (Test)	0.993463	0.942634	0.924187	AQT
GLUCOSAMINE 6-SULFATE	0.23774	0.491428	0.0883531	AQT
GLUCOSAMINE 6-PHOSPHATE	0.610365	0.726229	0.157246	AQT
OPHTHALMATE	0.262831	0.241875	0.36528	AQT
GSSG	0.132729	0.223202	0.0507471	AQT
GLUTATHIONE REDUCED	0.985466	0.188084	0.18782	AQT
C-Mannosyl Tryptophan	0.410496	0.422572	0.0755272	AQT
S-ADENOSYLHOMOCYSTEINE	0.823374	0.804391	0.900217	AQT
S-ADENOSYLMETHIONINE (Test)	0.486415	0.237832	0.305834	AQT
CDP-ETHANOLAMINE	0.0149196	0.238148	0.00138539	AQT
3,5-DIIODO-L-TYROSINE (Test)	0.40019	0.271787	0.294188	AQT
